# Supplementary material for: Identification of immune-related biomarkers co-occurring in acute ischemic stroke and acute myocardial infarction
Source: Front Neurol. 2023 Aug 17;14:1207795. doi: 10.3389/fneur.2023.1207795 (PMC10469875; doi:10.3389/fneur.2023.1207795)
Supplement: Supplementary file 2 [file Table_1.XLSX]

## Sheet: Table S1_for_Fig2A
The limma result of GSE16561.
	logFC	AveExpr	t	P.Value	adj.P.Val	B
ENSG00000126353	-1.21638	11.8261	-6.0767	7.80862e-08	4.04704e-06	7.8419
ENSG00000013725	-1.0414	11.4189	-7.67316	1.31579e-10	4.50619e-08	13.9839
ENSG00000168685	-1.02494	12.5942	-6.29226	3.33676e-08	2.25737e-06	8.65861
ENSG00000172005	-1.01563	11.306	-6.92738	2.65032e-09	3.70071e-07	11.0943
ENSG00000167286	-0.970926	12.7488	-6.9577	2.34666e-09	3.35957e-07	11.2114
ENSG00000162894	-0.969605	11.8996	-6.62042	9.05371e-09	8.49159e-07	9.91259
ENSG00000128218	-0.960917	9.16825	-5.12824	3.00033e-06	6.86812e-05	4.34741
ENSG00000113088	-0.942493	11.4339	-4.67419	1.59737e-05	0.000253591	2.755
ENSG00000113263	-0.926052	11.2751	-7.68357	1.26168e-10	4.50619e-08	14.0244
ENSG00000179344	-0.91785	9.19772	-4.41997	3.96217e-05	0.000525461	1.89371
ENSG00000196405	-0.891026	12.3156	-7.57467	1.9576e-10	5.9842e-08	13.6017
ENSG00000117318	-0.890198	9.45513	-7.995	3.59325e-11	1.79313e-08	15.2327
ENSG00000121310	-0.888284	10.8839	-7.60345	1.74303e-10	5.53523e-08	13.7134
ENSG00000138795	-0.868968	11.028	-5.71836	3.16205e-07	1.19542e-05	6.50007
ENSG00000213402	-0.864182	10.6325	-6.67419	7.30448e-09	7.31608e-07	10.1191
ENSG00000132185	-0.860042	9.88159	-4.86841	7.86885e-06	0.000145984	3.42827
ENSG00000105205	-0.85684	13.0615	-3.63916	0.000552644	0.00447495	-0.58192
ENSG00000116824	-0.849969	12.1121	-6.85217	3.58335e-09	4.55542e-07	10.8042
ENSG00000196329	-0.846863	11.7132	-7.25547	7.08695e-10	1.65041e-07	12.3636
ENSG00000184613	-0.84659	9.77669	-5.0851	3.52567e-06	7.79485e-05	4.19343
ENSG00000179715	-0.837043	11.2603	-6.20189	4.76912e-08	2.90235e-06	8.31545
ENSG00000007312	-0.835622	10.123	-6.19226	4.95384e-08	2.9939e-06	8.27895
ENSG00000203896	-0.833093	12.3294	-7.13758	1.13899e-09	2.05089e-07	11.907
ENSG00000171130	-0.832723	11.0269	-7.09707	1.34053e-09	2.22988e-07	11.7502
ENSG00000096433	-0.830194	10.5726	-7.33677	5.10797e-10	1.312e-07	12.6787
ENSG00000198034	-0.807355	13.6856	-6.1484	5.8891e-08	3.35046e-06	8.11283
ENSG00000227507	-0.80011	12.8671	-7.30863	5.72108e-10	1.42749e-07	12.5696
ENSG00000111796	-0.79745	12.6891	-5.49815	7.3855e-07	2.23932e-05	5.68745
ENSG00000107742	-0.793186	12.4493	-5.63809	4.31242e-07	1.51246e-05	6.20271
ENSG00000136717	-0.791638	11.1579	-7.45837	3.12889e-10	8.81439e-08	13.1504
ENSG00000100100	-0.788266	11.7897	-5.58954	5.19979e-07	1.72661e-05	6.02345
ENSG00000131634	-0.784114	9.10995	-6.71359	6.24012e-09	6.60545e-07	10.2706
ENSG00000090554	-0.783106	9.4347	-7.72925	1.04936e-10	4.26237e-08	14.2016
ENSG00000198821	-0.783006	13.3623	-5.50561	7.17761e-07	2.1903e-05	5.71478
ENSG00000254772	-0.777873	13.9376	-6.45622	1.74125e-08	1.40151e-06	9.28373
ENSG00000008517	-0.775946	10.5936	-6.76489	5.08254e-09	5.77007e-07	10.4679
ENSG00000213413	-0.77237	10.2571	-6.76262	5.12897e-09	5.77007e-07	10.4592
ENSG00000198931	-0.76734	10.6392	-8.35991	8.26661e-12	7.67114e-09	16.6457
ENSG00000139343	-0.765213	11.6369	-7.12065	1.21928e-09	2.1296e-07	11.8414
ENSG00000215252	-0.763127	11.3907	-5.60261	4.94457e-07	1.67044e-05	6.07166
ENSG00000142541	-0.756678	12.7123	-5.41356	1.02045e-06	2.89808e-05	5.37804
ENSG00000105369	-0.75554	9.14912	-4.51481	2.83053e-05	0.000401283	2.21222
ENSG00000153283	-0.753454	10.4041	-7.39542	4.03277e-10	1.08364e-07	12.9062
ENSG00000100385	-0.753245	11.0397	-5.56647	5.68224e-07	1.8413e-05	5.93847
ENSG00000108622	-0.751486	12.1044	-8.05099	2.86732e-11	1.56502e-08	15.4498
ENSG00000111678	-0.742879	11.8685	-5.18735	2.40342e-06	5.74256e-05	4.55919
ENSG00000177455	-0.738701	9.23	-4.64263	1.79017e-05	0.000277796	2.6468
ENSG00000105374	-0.738391	13.6024	-4.35469	4.98518e-05	0.000636381	1.67648
ENSG00000175334	-0.737226	11.1859	-6.24559	4.01323e-08	2.58654e-06	8.48124
ENSG00000140545	-0.737186	9.72021	-5.69325	3.48469e-07	1.29106e-05	6.40694
ENSG00000102760	-0.734003	11.9101	-4.91636	6.5954e-06	0.000126727	3.59637
ENSG00000115523	-0.731429	11.9457	-3.09526	0.00293058	0.0171648	-2.12106
ENSG00000187193	-0.731213	10.5813	-6.8739	3.28435e-09	4.29009e-07	10.888
ENSG00000176410	-0.729457	9.7338	-6.76088	5.16481e-09	5.77007e-07	10.4525
ENSG00000153563	-0.728975	11.181	-3.5832	0.000660699	0.00517478	-0.748001
ENSG00000197061	-0.725506	13.9781	-5.38742	1.12728e-06	3.1352e-05	5.2828
ENSG00000115687	-0.725245	9.20028	-5.55245	5.99692e-07	1.90095e-05	5.88686
ENSG00000175390	-0.725074	12.8631	-7.73707	1.01681e-10	4.24664e-08	14.232
ENSG00000104964	-0.719964	11.0524	-5.47989	7.92031e-07	2.34866e-05	5.62053
ENSG00000157303	-0.717709	10.2344	-8.64583	2.62266e-12	3.86699e-09	17.7489
ENSG00000105373	-0.715712	14.5244	-6.92556	2.6697e-09	3.70071e-07	11.0873
ENSG00000130684	-0.712334	9.7596	-8.29548	1.07123e-11	8.90955e-09	16.3965
ENSG00000148362	-0.71006	10.8606	-6.4777	1.59872e-08	1.30575e-06	9.36584
ENSG00000146066	-0.707881	11.9358	-8.26299	1.22087e-11	9.57317e-09	16.2708
ENSG00000101224	-0.706313	11.1886	-6.31487	3.05105e-08	2.15747e-06	8.74463
ENSG00000186468	-0.701216	11.153	-3.19683	0.00217179	0.0134657	-1.8469
ENSG00000181035	-0.695428	10.3864	-8.57938	3.42361e-12	4.2712e-09	17.4929
ENSG00000112514	-0.692944	10.7568	-8.48486	5.0034e-12	5.14055e-09	17.1283
ENSG00000105202	-0.692856	11.5015	-6.51327	1.38772e-08	1.16698e-06	9.50192
ENSG00000126226	-0.690821	11.2586	-6.3123	3.08232e-08	2.16208e-06	8.73483
ENSG00000204475	-0.684162	9.11786	-7.17155	9.93496e-10	1.94971e-07	12.0385
ENSG00000109920	-0.683614	11.4724	-7.19695	8.96978e-10	1.83982e-07	12.1369
ENSG00000107679	-0.68315	10.452	-6.57582	1.08164e-08	9.83956e-07	9.74152
ENSG00000168646	-0.679515	8.63183	-5.59992	4.9961e-07	1.67811e-05	6.06173
ENSG00000162739	-0.679432	11.6962	-5.87506	1.71968e-07	7.39799e-06	7.08416
ENSG00000197540	-0.67942	9.72507	-5.41744	1.00544e-06	2.8699e-05	5.39222
ENSG00000169442	-0.678892	14.0412	-4.16646	9.58099e-05	0.00109318	1.05987
ENSG00000149823	-0.674233	11.9469	-5.26766	1.77556e-06	4.59437e-05	4.84844
ENSG00000186395	-0.672338	10.519	-8.6429	2.65368e-12	3.86699e-09	17.7376
ENSG00000174444	-0.670469	13.6966	-5.58164	5.3602e-07	1.76937e-05	5.99435
ENSG00000142546	-0.66933	12.1743	-6.6187	9.11591e-09	8.49159e-07	9.90601
ENSG00000125245	-0.667775	9.61604	-6.6733	7.33033e-09	7.31608e-07	10.1157
ENSG00000169508	-0.666523	10.0947	-5.03984	4.17375e-06	8.90095e-05	4.03247
ENSG00000110651	-0.660099	13.2084	-5.93905	1.33945e-07	6.04518e-06	7.32391
ENSG00000139193	-0.657314	9.65894	-6.35601	2.5921e-08	1.9181e-06	8.90129
ENSG00000184752	-0.656176	11.3562	-6.25697	3.83664e-08	2.49677e-06	8.52447
ENSG00000103423	-0.65284	10.4624	-7.52135	2.42723e-10	7.06568e-08	13.3947
ENSG00000197728	-0.65119	12.6659	-2.38544	0.0200721	0.0781844	-3.84517
ENSG00000110717	-0.649309	11.312	-7.95211	4.27153e-11	2.0724e-08	15.0664
ENSG00000141293	-0.644917	10.5545	-6.5335	1.28032e-08	1.10703e-06	9.57938
ENSG00000182108	-0.643992	10.2778	-7.23806	7.60163e-10	1.70218e-07	12.2961
ENSG00000115268	-0.643297	14.4741	-6.30398	3.18558e-08	2.19503e-06	8.70316
ENSG00000258315	-0.640011	10.8927	-5.83886	1.98025e-07	8.21545e-06	6.94882
ENSG00000168824	-0.639672	9.53391	-4.24654	7.2679e-05	0.000869459	1.32041
ENSG00000198851	-0.639218	9.76849	-4.56103	2.3999e-05	0.000349889	2.36867
ENSG00000111716	-0.638733	11.8496	-3.56968	0.000689665	0.00534414	-0.787865
ENSG00000173762	-0.637112	11.4608	-5.09876	3.35029e-06	7.52136e-05	4.24212
ENSG00000071575	-0.637011	9.69488	-5.96235	1.22278e-07	5.65001e-06	7.41137
ENSG00000257093	-0.635423	10.4347	-6.91367	2.80019e-09	3.82095e-07	11.0414
ENSG00000163463	-0.6347	12.171	-5.24901	1.90519e-06	4.81564e-05	4.7811
ENSG00000124243	-0.630724	9.31155	-5.91381	1.47831e-07	6.52026e-06	7.22926
ENSG00000147123	-0.629105	11.8872	-7.55504	2.11884e-10	6.27248e-08	13.5255
ENSG00000125354	-0.628107	10.1516	-5.57023	5.60062e-07	1.82161e-05	5.95233
ENSG00000146021	-0.621503	9.11192	-7.27897	6.44711e-10	1.56396e-07	12.4546
ENSG00000163600	-0.618248	9.34497	-5.99629	1.07061e-07	5.1231e-06	7.53893
ENSG00000177370	-0.616323	10.3414	-8.00163	3.49848e-11	1.79313e-08	15.2584
ENSG00000089012	-0.616018	8.69438	-6.64716	8.13721e-09	7.89581e-07	10.0152
ENSG00000160613	-0.615421	10.2761	-6.81936	4.08662e-09	5.06219e-07	10.6777
ENSG00000126264	-0.614945	12.3691	-7.8057	7.70932e-11	3.54345e-08	14.4983
ENSG00000099904	-0.614423	11.1293	-6.63895	8.4081e-09	8.10554e-07	9.98374
ENSG00000109971	-0.613408	13.1842	-7.06237	1.54124e-09	2.49253e-07	11.616
ENSG00000139626	-0.612995	10.7863	-5.52532	6.65506e-07	2.06095e-05	5.78715
ENSG00000116251	-0.609789	12.1544	-5.73671	2.94498e-07	1.12554e-05	6.56824
ENSG00000204219	-0.609292	9.01976	-5.67956	3.67421e-07	1.35388e-05	6.35618
ENSG00000117090	-0.608263	9.16086	-6.71567	6.18856e-09	6.59081e-07	10.2785
ENSG00000140319	-0.607336	12.9482	-6.16452	5.52664e-08	3.2491e-06	8.17385
ENSG00000213145	-0.606839	12.7466	-4.37886	4.57966e-05	0.000594267	1.7567
ENSG00000090266	-0.604426	12.2115	-5.55465	5.94638e-07	1.89179e-05	5.89496
ENSG00000187838	-0.602071	12.7119	-4.88858	7.30625e-06	0.00013766	3.4989
ENSG00000023445	-0.601567	10.9337	-4.1463	0.00010267	0.00115772	0.994726
ENSG00000166289	-0.600677	10.2647	-5.35465	1.2769e-06	3.48475e-05	5.1636
ENSG00000120910	-0.597337	9.53076	-6.88809	3.10272e-09	4.1368e-07	10.9427
ENSG00000133134	-0.595663	9.57681	-5.3712	1.19905e-06	3.29804e-05	5.22377
ENSG00000131876	-0.595241	10.9721	-7.71507	1.11114e-10	4.31272e-08	14.1466
ENSG00000215788	-0.595049	9.21285	-6.52785	1.30947e-08	1.12114e-06	9.55772
ENSG00000027075	-0.593947	11.2206	-5.66072	3.9517e-07	1.4231e-05	6.28641
ENSG00000166136	-0.59285	13.157	-6.80625	4.30701e-09	5.25631e-07	10.6272
ENSG00000240972	-0.59205	11.9119	-5.58501	5.29111e-07	1.75359e-05	6.00678
ENSG00000130811	-0.59013	12.2807	-8.33838	9.01434e-12	7.87222e-09	16.5624
ENSG00000196839	-0.588797	9.88159	-5.03395	4.26628e-06	9.01026e-05	4.01156
ENSG00000196735	-0.587836	11.8478	-2.71774	0.00847419	0.039938	-3.08169
ENSG00000196976	-0.585798	10.3468	-8.13157	2.07243e-11	1.30758e-08	15.762
ENSG00000063046	-0.585626	12.9051	-7.04742	1.63669e-09	2.59877e-07	11.5581
ENSG00000177971	-0.585524	12.006	-6.2933	3.32314e-08	2.25737e-06	8.66254
ENSG00000130816	-0.583546	11.1789	-5.80745	2.23771e-07	9.11508e-06	6.83159
ENSG00000009790	-0.583223	11.2974	-6.11281	6.77498e-08	3.69787e-06	7.97825
ENSG00000198860	-0.582459	9.83419	-5.84977	1.89786e-07	7.98747e-06	6.98958
ENSG00000140743	-0.58212	9.6487	-7.736	1.02118e-10	4.24664e-08	14.2278
ENSG00000140988	-0.58151	14.7994	-7.03852	1.69628e-09	2.66912e-07	11.5237
ENSG00000145649	-0.581087	12.2791	-3.43866	0.00104049	0.00746024	-1.16908
ENSG00000178605	-0.580618	11.3972	-6.33196	2.8514e-08	2.02449e-06	8.80967
ENSG00000133321	-0.580126	12.8638	-5.06506	3.79949e-06	8.23349e-05	4.12208
ENSG00000265681	-0.575247	13.0423	-3.86049	0.000268815	0.00249987	0.0908491
ENSG00000089327	-0.574408	11.846	-5.91648	1.46298e-07	6.47572e-06	7.23926
ENSG00000137441	-0.573772	11.2638	-3.09811	0.00290626	0.017051	-2.11345
ENSG00000083845	-0.572375	14.5901	-4.71306	1.38761e-05	0.000225661	2.88874
ENSG00000179958	-0.571256	9.531	-8.49512	4.80131e-12	5.14055e-09	17.1679
ENSG00000241106	-0.571207	9.43886	-4.12202	0.000111563	0.00123405	0.916504
ENSG00000123933	-0.570271	11.6969	-6.73485	5.73175e-09	6.21805e-07	10.3523
ENSG00000168653	-0.569801	12.1056	-6.23593	4.16926e-08	2.67722e-06	8.44459
ENSG00000182809	-0.568727	8.3264	-5.81321	2.18816e-07	8.97146e-06	6.85306
ENSG00000111450	-0.56866	9.27621	-5.74848	2.81361e-07	1.08972e-05	6.61199
ENSG00000186827	-0.567625	9.21578	-4.0831	0.000127395	0.00136844	0.791625
ENSG00000130332	-0.567478	11.0873	-5.414	1.01872e-06	2.89789e-05	5.37966
ENSG00000177721	-0.564779	11.0562	-5.78259	2.46468e-07	9.80594e-06	6.73894
ENSG00000163382	-0.561444	10.0009	-8.12874	2.0962e-11	1.30758e-08	15.751
ENSG00000188785	-0.561134	8.9016	-7.23363	7.73837e-10	1.71087e-07	12.279
ENSG00000161999	-0.560378	11.5107	-6.46176	1.70332e-08	1.37733e-06	9.3049
ENSG00000142168	-0.55925	12.5133	-6.05092	8.64079e-08	4.36185e-06	7.74467
ENSG00000154723	-0.55595	12.1838	-5.71165	3.24525e-07	1.21896e-05	6.47517
ENSG00000160654	-0.553469	9.71139	-3.81661	0.000310657	0.00279832	-0.0445031
ENSG00000005448	-0.551726	10.2433	-6.14098	6.06381e-08	3.43866e-06	8.08476
ENSG00000100129	-0.549567	12.6901	-6.25664	3.84167e-08	2.49677e-06	8.52321
ENSG00000142227	-0.548555	13.5084	-6.85106	3.59926e-09	4.55542e-07	10.7999
ENSG00000141560	-0.547117	9.93902	-7.40311	3.90966e-10	1.06697e-07	12.936
ENSG00000130520	-0.546782	10.2244	-6.80045	4.40818e-09	5.30124e-07	10.6049
ENSG00000099797	-0.546238	10.5127	-5.83891	1.97986e-07	8.21545e-06	6.94901
ENSG00000148229	-0.545102	11.8674	-5.87191	1.74096e-07	7.47116e-06	7.07236
ENSG00000147224	-0.544648	10.014	-6.78183	4.74936e-09	5.54392e-07	10.5331
ENSG00000163564	-0.541914	9.71639	-5.8073	2.239e-07	9.11508e-06	6.83104
ENSG00000132661	-0.54164	10.1006	-5.95139	1.27634e-07	5.83576e-06	7.37023
ENSG00000167106	-0.541586	8.72131	-6.53935	1.25085e-08	1.08693e-06	9.60176
ENSG00000153898	-0.540514	9.6024	-4.36036	4.88692e-05	0.00062577	1.6953
ENSG00000160408	-0.538903	9.2403	-7.14412	1.10944e-09	2.01849e-07	11.9323
ENSG00000275023	-0.538482	10.3213	-7.22659	7.96106e-10	1.71664e-07	12.2517
ENSG00000110324	-0.537684	10.7807	-7.0148	1.86586e-09	2.88398e-07	11.432
ENSG00000129197	-0.537161	10.9158	-6.17215	5.36285e-08	3.19685e-06	8.20274
ENSG00000110711	-0.53685	10.8293	-5.93996	1.3347e-07	6.03933e-06	7.32733
ENSG00000196230	-0.536513	11.3928	-5.62996	4.44989e-07	1.55755e-05	6.17264
ENSG00000145247	-0.53586	10.1593	-5.43159	9.5262e-07	2.75928e-05	5.44385
ENSG00000085662	-0.533823	10.7062	-6.30612	3.15869e-08	2.19503e-06	8.71131
ENSG00000185043	-0.53372	13.0546	-6.11037	6.8403e-08	3.70054e-06	7.96904
ENSG00000134285	-0.532796	10.6815	-6.1079	6.90699e-08	3.70054e-06	7.95972
ENSG00000127445	-0.532253	11.5443	-8.70145	2.09875e-12	3.86699e-09	17.963
ENSG00000144867	-0.531534	10.5252	-5.66827	3.83813e-07	1.3966e-05	6.31436
ENSG00000187147	-0.531414	10.0514	-7.60911	1.70366e-10	5.5104e-08	13.7354
ENSG00000100823	-0.531391	11.0111	-6.10907	6.87543e-08	3.70054e-06	7.96412
ENSG00000134825	-0.530084	12.8842	-5.65704	4.00834e-07	1.43462e-05	6.27278
ENSG00000130748	-0.530081	10.8783	-6.12578	6.43778e-08	3.56985e-06	8.02728
ENSG00000170989	-0.528056	9.72776	-4.57938	2.24723e-05	0.000331505	2.43101
ENSG00000154016	-0.526621	9.60857	-6.22366	4.37645e-08	2.73237e-06	8.398
ENSG00000226979	-0.526305	9.49748	-5.08853	3.48074e-06	7.75442e-05	4.20567
ENSG00000062582	-0.526177	10.9473	-5.97258	1.17478e-07	5.48414e-06	7.44981
ENSG00000099204	-0.525974	8.81662	-5.54342	6.20841e-07	1.9433e-05	5.85367
ENSG00000188690	-0.524044	10.7186	-5.56141	5.79375e-07	1.8636e-05	5.91986
ENSG00000051596	-0.523457	9.06945	-6.98134	2.1342e-09	3.10985e-07	11.3027
ENSG00000171960	-0.522722	9.60805	-9.23459	2.50132e-13	7.94166e-10	20.0046
ENSG00000167658	-0.522531	13.8683	-4.93372	6.186e-06	0.000120183	3.65742
ENSG00000118971	-0.520681	11.8684	-5.65736	4.00337e-07	1.43462e-05	6.27396
ENSG00000100138	-0.519874	9.63309	-7.05993	1.55638e-09	2.49393e-07	11.6065
ENSG00000100219	-0.516416	11.965	-4.55887	2.41852e-05	0.000352015	2.36135
ENSG00000103335	-0.514953	10.3928	-7.02513	1.79004e-09	2.7915e-07	11.472
ENSG00000213465	-0.514509	10.6054	-4.89288	7.19146e-06	0.000136153	3.51397
ENSG00000065675	-0.514356	10.2931	-7.57095	1.9872e-10	5.9842e-08	13.5872
ENSG00000100353	-0.514303	12.0504	-5.14467	2.82115e-06	6.54372e-05	4.40618
ENSG00000055163	-0.514232	10.0667	-5.48588	7.74088e-07	2.31115e-05	5.64246
ENSG00000138378	-0.513373	10.9644	-3.99006	0.0001745	0.00175263	0.49594
ENSG00000071462	-0.513349	9.74512	-7.27103	6.65651e-10	1.57112e-07	12.4239
ENSG00000116157	-0.512788	9.18442	-6.05963	8.35024e-08	4.25205e-06	7.77751
ENSG00000169567	-0.512691	12.9453	-2.96219	0.00430171	0.0231822	-2.47042
ENSG00000180817	-0.511643	11.5775	-3.99438	0.000171986	0.00173377	0.509567
ENSG00000167118	-0.511438	10.7861	-6.12576	6.43824e-08	3.56985e-06	8.02721
ENSG00000166133	-0.510361	9.90225	-6.531	1.29316e-08	1.11263e-06	9.56978
ENSG00000113068	-0.509117	9.90678	-6.81556	4.14932e-09	5.10367e-07	10.6631
ENSG00000205581	-0.507927	12.9864	-5.47007	8.22353e-07	2.41677e-05	5.58457
ENSG00000185504	-0.507398	11.0264	-4.56343	2.37933e-05	0.00034776	2.37684
ENSG00000089775	-0.50556	8.77313	-6.30028	3.23258e-08	2.20548e-06	8.68909
ENSG00000163479	-0.505277	11.3826	-6.89226	3.05132e-09	4.09957e-07	10.9588
ENSG00000177034	-0.504292	8.92143	-6.79911	4.43185e-09	5.30124e-07	10.5997
ENSG00000149273	-0.504076	15.1693	-4.57976	2.24418e-05	0.000331334	2.4323
ENSG00000184863	-0.503297	11.6368	-4.70329	1.43767e-05	0.000232935	2.85506
ENSG00000099795	-0.502434	10.8519	-4.9923	4.98019e-06	0.000101498	3.86404
ENSG00000174917	-0.502193	10.6769	-5.97674	1.1558e-07	5.42665e-06	7.46544
ENSG00000177479	-0.502147	10.6968	-7.15147	1.07709e-09	2.00133e-07	11.9608
ENSG00000180879	-0.502082	12.5901	-5.01225	4.62467e-06	9.616e-05	3.93464
ENSG00000125384	-0.500561	10.3877	-5.29012	1.63098e-06	4.29664e-05	4.92961
ENSG00000144749	-0.49972	9.34053	-4.642	1.79421e-05	0.000278063	2.64466
ENSG00000162191	-0.499086	12.0079	-8.62264	2.87821e-12	3.86699e-09	17.6596
ENSG00000127922	-0.497804	11.8439	-4.01279	0.000161647	0.00165591	0.567791
ENSG00000142230	-0.497548	11.7445	-6.22483	4.3562e-08	2.73237e-06	8.40245
ENSG00000001461	-0.495834	9.37663	-6.11401	6.74311e-08	3.69787e-06	7.98278
ENSG00000083814	-0.495283	9.71429	-6.80471	4.33361e-09	5.25631e-07	10.6213
ENSG00000145220	-0.494892	10.4359	-4.0432	0.000145861	0.00152642	0.66435
ENSG00000119285	-0.494373	9.64358	-6.49793	1.47509e-08	1.22104e-06	9.44322
ENSG00000091490	-0.494159	9.82712	-4.52374	2.74184e-05	0.000391268	2.24239
ENSG00000182154	-0.49371	10.2945	-6.98702	2.08605e-09	3.08771e-07	11.3247
ENSG00000213551	-0.490957	10.0453	-7.22749	7.93204e-10	1.71664e-07	12.2552
ENSG00000136111	-0.490782	9.12367	-4.83031	9.04955e-06	0.00016278	3.29521
ENSG00000089063	-0.489741	11.561	-7.13256	1.16223e-09	2.07138e-07	11.8876
ENSG00000288920	-0.488395	15.2013	-4.05523	0.000140036	0.00147609	0.702654
ENSG00000143222	-0.487928	11.3172	-6.06882	8.05417e-08	4.1181e-06	7.81217
ENSG00000089248	-0.487258	11.9892	-5.91817	1.45336e-07	6.45915e-06	7.24559
ENSG00000005059	-0.487175	12.0412	-3.9379	0.000207835	0.00201839	0.331905
ENSG00000128228	-0.48628	10.2922	-5.48191	7.85946e-07	2.33856e-05	5.62791
ENSG00000153064	-0.484885	9.91196	-3.4379	0.00104294	0.00747171	-1.17126
ENSG00000129562	-0.484865	12.6507	-5.69904	3.4075e-07	1.26899e-05	6.42841
ENSG00000134324	-0.484476	10.6298	-4.53643	2.62047e-05	0.000377634	2.28531
ENSG00000198755	-0.484274	14.8598	-4.11666	0.000113625	0.00125144	0.899269
ENSG00000174886	-0.483616	11.2395	-4.79212	1.04062e-05	0.000181896	3.16231
ENSG00000130312	-0.483524	10.0033	-6.02812	9.44979e-08	4.67564e-06	7.65875
ENSG00000116478	-0.483329	11.6448	-4.67399	1.59855e-05	0.000253591	2.7543
ENSG00000182183	-0.48302	8.80208	-6.46179	1.70314e-08	1.37733e-06	9.30501
ENSG00000174547	-0.482269	9.63366	-6.70879	6.36125e-09	6.6653e-07	10.2521
ENSG00000079462	-0.481379	9.66206	-4.87898	7.56898e-06	0.000141845	3.46526
ENSG00000178035	-0.480786	10.2117	-5.44681	8.98813e-07	2.6252e-05	5.49948
ENSG00000147162	-0.480269	11.6674	-5.08624	3.51071e-06	7.7786e-05	4.19749
ENSG00000102245	-0.480254	8.55906	-5.15939	2.66958e-06	6.25835e-05	4.4589
ENSG00000135905	-0.480138	10.4972	-4.35769	4.93298e-05	0.000630281	1.68643
ENSG00000183431	-0.478804	10.9456	-4.69865	1.46205e-05	0.00023601	2.83909
ENSG00000169964	-0.478563	9.39896	-5.66266	3.92218e-07	1.41539e-05	6.2936
ENSG00000136271	-0.476705	9.87851	-6.09323	7.31754e-08	3.87297e-06	7.90427
ENSG00000099849	-0.476279	10.3049	-6.03822	9.08283e-08	4.54558e-06	7.69677
ENSG00000183918	-0.475745	10.1528	-3.95562	0.000195876	0.00192633	0.387493
ENSG00000180739	-0.475621	10.1112	-3.29057	0.00163881	0.0108299	-1.58824
ENSG00000173418	-0.475451	10.1997	-5.48609	7.7347e-07	2.31115e-05	5.64322
ENSG00000100632	-0.474392	11.1646	-5.40396	1.05845e-06	2.98176e-05	5.34306
ENSG00000204392	-0.474175	11.4628	-5.77748	2.51412e-07	9.9799e-06	6.7199
ENSG00000205927	-0.473922	8.27877	-4.0792	0.000129092	0.0013801	0.779177
ENSG00000114857	-0.473332	10.3678	-7.37671	4.34853e-10	1.15078e-07	12.8336
ENSG00000141524	-0.473051	10.356	-5.65938	3.97218e-07	1.42753e-05	6.28146
ENSG00000133398	-0.47298	10.1328	-5.92617	1.40866e-07	6.30864e-06	7.27557
ENSG00000198522	-0.472673	10.4882	-6.77925	4.79863e-09	5.55052e-07	10.5232
ENSG00000198832	-0.472471	8.36995	-5.66867	3.83222e-07	1.3966e-05	6.31583
ENSG00000196655	-0.472244	10.7928	-8.11453	2.21969e-11	1.33687e-08	15.696
ENSG00000122224	-0.472243	8.89379	-5.60375	4.92282e-07	1.66782e-05	6.07589
ENSG00000239900	-0.471691	11.4844	-4.8206	9.37689e-06	0.000166823	3.2614
ENSG00000075914	-0.471556	9.45009	-7.24851	7.28853e-10	1.65637e-07	12.3366
ENSG00000168229	-0.47148	9.20234	-3.86949	0.000260926	0.00243577	0.118735
ENSG00000099385	-0.47138	9.7805	-4.99863	4.86465e-06	9.98646e-05	3.88641
ENSG00000162777	-0.470279	11.3685	-4.95898	5.63449e-06	0.000112087	3.74639
ENSG00000172663	-0.469778	9.36006	-8.16148	1.83716e-11	1.23415e-08	15.8779
ENSG00000107833	-0.468229	8.94781	-5.81853	2.14333e-07	8.8291e-06	6.87292
ENSG00000271503	-0.468045	14.6499	-3.31038	0.00154321	0.0103701	-1.5329
ENSG00000160014	-0.467622	12.4017	-4.37642	4.61895e-05	0.000598662	1.74862
ENSG00000100316	-0.465853	14.8017	-6.42945	1.93672e-08	1.52372e-06	9.18146
ENSG00000154814	-0.465408	8.86991	-5.01932	4.50486e-06	9.43428e-05	3.95967
ENSG00000096092	-0.464962	8.5937	-5.52533	6.65468e-07	2.06095e-05	5.7872
ENSG00000136718	-0.464707	10.9018	-5.35417	1.27926e-06	3.48574e-05	5.16184
ENSG00000135446	-0.464441	9.48345	-6.31068	3.10208e-08	2.16724e-06	8.72869
ENSG00000130204	-0.464035	10.3011	-7.64018	1.503e-10	4.95308e-08	13.8559
ENSG00000120833	-0.4634	9.49934	-4.65386	1.71911e-05	0.000268089	2.68525
ENSG00000196139	-0.463193	9.86931	-3.25979	0.00179852	0.0116387	-1.67376
ENSG00000145050	-0.462501	11.2306	-5.99297	1.08461e-07	5.14777e-06	7.52646
ENSG00000167792	-0.462323	10.5862	-7.40943	3.81129e-10	1.05664e-07	12.9605
ENSG00000169189	-0.460885	10.1223	-7.91708	4.91957e-11	2.3223e-08	14.9305
ENSG00000143621	-0.460799	11.282	-6.0164	9.89451e-08	4.8273e-06	7.6146
ENSG00000125901	-0.459444	9.22349	-7.15923	1.044e-09	2.00133e-07	11.9908
ENSG00000139620	-0.45943	10.5048	-5.84776	1.91274e-07	8.01151e-06	6.98209
ENSG00000168906	-0.459367	12.0221	-5.73488	2.96595e-07	1.13108e-05	6.56144
ENSG00000184677	-0.459129	9.80158	-5.51836	6.83511e-07	2.11145e-05	5.76159
ENSG00000205531	-0.459031	12.0052	-6.30182	3.21285e-08	2.20061e-06	8.69497
ENSG00000189283	-0.457343	8.35469	-4.96014	5.61036e-06	0.000111861	3.75048
ENSG00000121413	-0.45679	9.87222	-4.45336	3.52095e-05	0.000478948	2.00547
ENSG00000104921	-0.456759	8.37424	-3.93346	0.000210941	0.00204569	0.317995
ENSG00000110031	-0.456302	12.2347	-4.54865	2.50852e-05	0.000364204	2.3267
ENSG00000241360	-0.45612	9.2336	-7.15413	1.06564e-09	2.00133e-07	11.9711
ENSG00000184574	-0.456056	9.68938	-4.3125	5.7781e-05	0.000722924	1.53699
ENSG00000184220	-0.455359	9.1525	-6.70274	6.51694e-09	6.76262e-07	10.2288
ENSG00000008324	-0.455312	12.6721	-5.17779	2.49139e-06	5.92035e-05	4.52487
ENSG00000119943	-0.455114	8.48202	-5.57959	5.40276e-07	1.77377e-05	5.98678
ENSG00000090621	-0.45502	11.4531	-4.36899	4.7412e-05	0.000610501	1.72392
ENSG00000213221	-0.454843	10.202	-3.82052	0.000306685	0.0027783	-0.0324679
ENSG00000140511	-0.454659	8.33102	-6.25873	3.80998e-08	2.49677e-06	8.53117
ENSG00000141258	-0.454295	11.4402	-5.08694	3.50157e-06	7.7786e-05	4.19998
ENSG00000073605	-0.454128	9.54752	-6.01756	9.84951e-08	4.81881e-06	7.61898
ENSG00000133740	-0.454003	8.4961	-4.44218	3.66307e-05	0.000494812	1.968
ENSG00000204228	-0.453662	8.87999	-8.07377	2.61585e-11	1.47382e-08	15.538
ENSG00000170889	-0.453343	14.4721	-4.31983	5.63201e-05	0.000706164	1.56118
ENSG00000102931	-0.453007	10.8507	-5.73921	2.91655e-07	1.11957e-05	6.57754
ENSG00000248487	-0.452288	9.01476	-7.19684	8.97373e-10	1.83982e-07	12.1364
ENSG00000149600	-0.452252	11.5324	-5.64541	4.19231e-07	1.48525e-05	6.22978
ENSG00000099910	-0.452014	10.6182	-4.25574	7.03972e-05	0.000847386	1.35051
ENSG00000115541	-0.451506	10.2468	-1.82891	0.0721376	0.204372	-4.9334
ENSG00000133597	-0.451402	9.41379	-5.09395	3.41098e-06	7.62819e-05	4.22499
ENSG00000067057	-0.451384	9.63377	-6.97899	2.15443e-09	3.10985e-07	11.2937
ENSG00000250479	-0.451028	11.0302	-4.06256	0.000136599	0.00144771	0.726023
ENSG00000143924	-0.450558	10.933	-5.23953	1.97461e-06	4.97336e-05	4.74691
ENSG00000142188	-0.450499	10.7202	-5.50801	7.11171e-07	2.18545e-05	5.72361
ENSG00000173113	-0.449172	11.8741	-4.76997	1.12822e-05	0.000191501	3.08545
ENSG00000178252	-0.448565	10.7559	-5.25005	1.89774e-06	4.80376e-05	4.78485
ENSG00000117868	-0.448479	12.1823	-4.99732	4.88835e-06	9.99765e-05	3.88178
ENSG00000105254	-0.448217	10.8702	-7.69942	1.18356e-10	4.39833e-08	14.0859
ENSG00000100060	-0.446947	12.0973	-6.99287	2.03765e-09	3.06807e-07	11.3473
ENSG00000135916	-0.44646	9.35778	-4.26273	6.87103e-05	0.000828222	1.3734
ENSG00000117395	-0.446358	10.2732	-5.47601	8.0389e-07	2.37175e-05	5.6063
ENSG00000180902	-0.44566	9.98342	-5.98137	1.13503e-07	5.35797e-06	7.48284
ENSG00000099624	-0.445067	10.0231	-4.698	1.46548e-05	0.000236172	2.83686
ENSG00000170915	-0.444497	9.93178	-4.66185	1.67023e-05	0.00026187	2.71264
ENSG00000160799	-0.44355	10.8638	-6.30494	3.17348e-08	2.19503e-06	8.70682
ENSG00000197958	-0.443245	14.843	-4.13523	0.000106636	0.00119315	0.959033
ENSG00000170486	-0.443239	9.06151	-2.5597	0.012883	0.0553951	-3.45482
ENSG00000168234	-0.443084	9.54762	-5.15782	2.6854e-06	6.27888e-05	4.45326
ENSG00000181036	-0.441034	8.15558	-5.07377	3.67799e-06	8.02998e-05	4.15308
ENSG00000128463	-0.44076	11.3541	-6.64849	8.09401e-09	7.89581e-07	10.0204
ENSG00000213593	-0.439274	10.4146	-7.12181	1.21361e-09	2.1296e-07	11.8459
ENSG00000167483	-0.439141	8.62283	-3.68057	0.000483773	0.00401787	-0.45797
ENSG00000170906	-0.438478	12.7737	-4.77796	1.0958e-05	0.000187887	3.11318
ENSG00000197448	-0.438116	12.801	-4.6225	1.92479e-05	0.000292334	2.57797
ENSG00000174469	-0.438038	8.11193	-3.69268	0.000465233	0.00388607	-0.421551
ENSG00000163508	-0.437477	10.3246	-3.48627	0.000896973	0.00664681	-1.03168
ENSG00000184640	-0.437441	14.2367	-4.38543	4.47508e-05	0.000582862	1.77855
ENSG00000172575	-0.437278	9.75422	-2.66345	0.00980292	0.0447044	-3.21187
ENSG00000124193	-0.437005	12.5096	-6.2564	3.84536e-08	2.49677e-06	8.52229
ENSG00000108773	-0.436923	9.89149	-5.544	6.19462e-07	1.94246e-05	5.8558
ENSG00000014641	-0.436636	11.6499	-4.87259	7.74882e-06	0.000144233	3.4429
ENSG00000135736	-0.436514	8.79652	-6.22343	4.3803e-08	2.73237e-06	8.39715
ENSG00000167775	-0.436221	8.62291	-5.28949	1.63485e-06	4.30034e-05	4.92735
ENSG00000137221	-0.43615	10.5257	-6.33885	2.77458e-08	1.99209e-06	8.83591
ENSG00000131779	-0.435971	10.7384	-6.70172	6.54347e-09	6.76262e-07	10.2249
ENSG00000213626	-0.435579	9.50588	-6.21135	4.59438e-08	2.82777e-06	8.35131
ENSG00000183978	-0.435431	11.1772	-5.21753	2.14533e-06	5.29992e-05	4.66769
ENSG00000144524	-0.435161	9.94003	-8.52117	4.32444e-12	5.03537e-09	17.2684
ENSG00000184900	-0.434984	11.4767	-4.56318	2.3815e-05	0.000347787	2.37597
ENSG00000149527	-0.434952	9.0808	-5.61344	4.74242e-07	1.62883e-05	6.11165
ENSG00000127184	-0.434889	13.4757	-3.78809	0.000341126	0.00301829	-0.131961
ENSG00000139641	-0.43487	10.5877	-4.53171	2.66499e-05	0.000382785	2.26934
ENSG00000176340	-0.434764	13.1585	-5.9603	1.23266e-07	5.68063e-06	7.40365
ENSG00000138134	-0.434691	9.66723	-4.02433	0.000155471	0.00160773	0.604388
ENSG00000086189	-0.434537	10.0239	-5.49758	7.40161e-07	2.23932e-05	5.68536
ENSG00000125991	-0.434096	10.8062	-5.73757	2.93523e-07	1.12427e-05	6.57142
ENSG00000158435	-0.434078	11.3119	-6.26906	3.65763e-08	2.41985e-06	8.57038
ENSG00000128524	-0.433839	12.1564	-5.93683	1.35117e-07	6.08234e-06	7.31556
ENSG00000126749	-0.433594	9.7898	-5.77076	2.58058e-07	1.01744e-05	6.69488
ENSG00000115204	-0.433018	9.45114	-6.15886	5.65138e-08	3.2793e-06	8.15241
ENSG00000164346	-0.432902	12.4209	-3.42574	0.00108304	0.00771154	-1.20615
ENSG00000186265	-0.432708	9.06804	-4.21115	8.21452e-05	0.000960983	1.20492
ENSG00000161016	-0.432458	11.735	-4.94781	5.87228e-06	0.000115632	3.707
ENSG00000160226	-0.431987	9.30803	-5.57279	5.54576e-07	1.80713e-05	5.96176
ENSG00000162144	-0.4314	10.1231	-4.56498	2.36615e-05	0.000346704	2.38211
ENSG00000244754	-0.431292	9.85482	-5.17446	2.52272e-06	5.97043e-05	4.51293
ENSG00000168286	-0.430026	10.9208	-4.2314	7.65915e-05	0.000905719	1.27094
ENSG00000181894	-0.428989	8.98658	-7.27553	6.53708e-10	1.56406e-07	12.4413
ENSG00000107672	-0.428708	10.5911	-5.28218	1.68073e-06	4.38799e-05	4.9009
ENSG00000168970	-0.428588	10.4113	-5.00802	4.69787e-06	9.73239e-05	3.91967
ENSG00000171291	-0.428547	8.82063	-5.093	3.42314e-06	7.6456e-05	4.22159
ENSG00000005513	-0.428476	8.34544	-4.30068	6.02134e-05	0.000747467	1.49804
ENSG00000214026	-0.428332	10.6773	-4.22211	7.90932e-05	0.000929638	1.24062
ENSG00000148341	-0.427805	11.4997	-3.49245	0.00087976	0.00654703	-1.01372
ENSG00000162496	-0.427452	8.75922	-6.09026	7.40336e-08	3.90656e-06	7.89308
ENSG00000138495	-0.427332	11.717	-5.20222	2.27267e-06	5.5389e-05	4.61262
ENSG00000165929	-0.427193	8.87968	-3.95784	0.00019443	0.00191427	0.394444
ENSG00000110700	-0.426931	14.2684	-3.52817	0.000786371	0.00596645	-0.909676
ENSG00000114544	-0.42677	9.26392	-4.9711	5.38743e-06	0.000108532	3.78912
ENSG00000182199	-0.426118	10.6695	-6.12927	6.35002e-08	3.55777e-06	8.04046
ENSG00000107957	-0.425798	8.74706	-5.61155	4.77722e-07	1.63285e-05	6.10465
ENSG00000105677	-0.425757	10.8646	-5.25154	1.88703e-06	4.79751e-05	4.79026
ENSG00000151692	-0.425079	9.4608	-5.00773	4.70293e-06	9.73239e-05	3.91864
ENSG00000131116	-0.425075	11.4584	-5.94632	1.30193e-07	5.92175e-06	7.35118
ENSG00000184939	-0.424676	9.90509	-5.82304	2.10602e-07	8.71652e-06	6.88976
ENSG00000171530	-0.42451	12.5745	-4.11175	0.000115548	0.00126527	0.883469
ENSG00000198917	-0.42434	9.71803	-4.09334	0.00012303	0.0013322	0.824428
ENSG00000137054	-0.424177	9.58874	-5.57723	5.45189e-07	1.78654e-05	5.97811
ENSG00000171425	-0.424072	10.28	-3.68145	0.000482391	0.00400829	-0.455303
ENSG00000172543	-0.423955	9.78636	-3.25613	0.00181843	0.0117458	-1.68388
ENSG00000179950	-0.422543	11.5873	-4.38041	4.55472e-05	0.00059191	1.76186
ENSG00000166949	-0.422438	9.87738	-6.28165	3.47981e-08	2.31978e-06	8.61827
ENSG00000124596	-0.422326	10.0621	-6.41781	2.02839e-08	1.58869e-06	9.137
ENSG00000173917	-0.422112	8.90104	-4.09507	0.000122308	0.00132602	0.829966
ENSG00000144026	-0.421958	8.94525	-4.77714	1.09909e-05	0.000187887	3.11033
ENSG00000240857	-0.421852	10.6527	-3.63425	0.000561406	0.00452768	-0.596559
ENSG00000198417	-0.421252	10.4375	-4.26823	6.74108e-05	0.000815498	1.39143
ENSG00000100242	-0.421188	13.6604	-4.43551	3.75059e-05	0.000504295	1.94565
ENSG00000242485	-0.42103	9.56816	-6.11092	6.82541e-08	3.70054e-06	7.97113
ENSG00000205336	-0.418497	10.3516	-2.05132	0.044391	0.14374	-4.52849
ENSG00000104660	-0.418216	11.359	-4.16642	9.58234e-05	0.00109318	1.05974
ENSG00000104823	-0.417947	11.4967	-4.47768	3.23014e-05	0.000447049	2.0871
ENSG00000126698	-0.41788	12.5606	-5.50702	7.13872e-07	2.18669e-05	5.71998
ENSG00000118640	-0.417823	13.1012	-3.37554	0.00126455	0.00877035	-1.34929
ENSG00000104957	-0.417783	12.1909	-5.20559	2.24398e-06	5.49696e-05	4.62475
ENSG00000171311	-0.417509	11.2332	-6.61804	9.14015e-09	8.49159e-07	9.90346
ENSG00000105176	-0.416799	10.3923	-6.03098	9.3445e-08	4.64989e-06	7.66951
ENSG00000165526	-0.4166	10.8587	-4.79439	1.03202e-05	0.000180796	3.1702
ENSG00000118922	-0.416478	8.59267	-7.15175	1.07588e-09	2.00133e-07	11.9618
ENSG00000176171	-0.416424	9.6151	-4.40009	4.24991e-05	0.000558532	1.82738
ENSG00000123136	-0.416225	10.7679	-5.88591	1.64843e-07	7.1443e-06	7.12475
ENSG00000125458	-0.415896	10.7696	-6.43718	1.87813e-08	1.48432e-06	9.21099
ENSG00000010810	-0.415815	10.5159	-5.76436	2.64549e-07	1.04068e-05	6.67106
ENSG00000171490	-0.415188	11.0993	-4.2477	7.23878e-05	0.00086657	1.3242
ENSG00000165661	-0.414607	8.57705	-5.61401	4.73215e-07	1.62883e-05	6.11373
ENSG00000007264	-0.414015	8.39333	-5.03774	4.20655e-06	8.93815e-05	4.025
ENSG00000117748	-0.414004	11.7853	-5.66412	3.90021e-07	1.41082e-05	6.29898
ENSG00000197747	-0.413763	14.0636	-3.08992	0.0029767	0.0173825	-2.13532
ENSG00000005022	-0.413741	13.3259	-4.98773	5.06531e-06	0.000102873	3.84788
ENSG00000173114	-0.413726	8.15812	-4.37288	4.67684e-05	0.000603559	1.73684
ENSG00000089737	-0.413576	9.96036	-3.8435	0.000284328	0.00261235	0.038339
ENSG00000255072	-0.412802	11.54	-3.79255	0.000336172	0.00298352	-0.11829
ENSG00000112182	-0.412156	8.57135	-4.47673	3.24103e-05	0.000448201	2.08392
ENSG00000100450	-0.411828	11.685	-1.72635	0.0891751	0.237827	-5.10609
ENSG00000204619	-0.411312	11.6327	-3.61023	0.00060621	0.00481857	-0.667989
ENSG00000116649	-0.411166	8.85334	-5.28169	1.68385e-06	4.38956e-05	4.89912
ENSG00000110848	-0.411037	9.7607	-2.77544	0.0072445	0.0352654	-2.94108
ENSG00000241370	-0.410803	11.6096	-4.72158	1.34538e-05	0.000219817	2.91811
ENSG00000157978	-0.410336	9.09563	-4.28333	6.39623e-05	0.000781781	1.441
ENSG00000166595	-0.409184	10.6596	-6.04104	8.98253e-08	4.52129e-06	7.70743
ENSG00000161981	-0.40889	9.65947	-4.05003	0.000142529	0.00149785	0.686065
ENSG00000077348	-0.408764	9.05993	-6.0689	8.05164e-08	4.1181e-06	7.81248
ENSG00000263465	-0.408363	10.2488	-5.086	3.51387e-06	7.7786e-05	4.19663
ENSG00000262919	-0.408303	9.51898	-4.8233	9.2849e-06	0.000165988	3.27078
ENSG00000122188	-0.408191	9.64401	-5.18259	2.44679e-06	5.83023e-05	4.54212
ENSG00000183172	-0.407952	8.82103	-5.16588	2.60537e-06	6.12454e-05	4.48215
ENSG00000100216	-0.407757	10.0341	-5.83923	1.9774e-07	8.21545e-06	6.9502
ENSG00000143157	-0.407235	10.6305	-6.37846	2.37126e-08	1.80071e-06	8.98688
ENSG00000151729	-0.405781	8.82721	-5.4687	8.26671e-07	2.42259e-05	5.57955
ENSG00000115539	-0.40571	9.31228	-7.18925	9.25197e-10	1.83982e-07	12.107
ENSG00000231389	-0.405157	13.3288	-3.13935	0.00257494	0.0154496	-2.00283
ENSG00000179041	-0.404701	8.74044	-5.78343	2.45663e-07	9.80594e-06	6.74208
ENSG00000129559	-0.404639	13.9048	-6.54832	1.20692e-08	1.0593e-06	9.63614
ENSG00000204257	-0.404488	12.2415	-3.12978	0.00264852	0.0158143	-2.0286
ENSG00000100410	-0.404418	10.7183	-3.70673	0.00044457	0.0037403	-0.379196
ENSG00000166226	-0.404393	10.1539	-4.37385	4.66086e-05	0.000602565	1.74008
ENSG00000110107	-0.403442	9.40331	-4.99356	4.95699e-06	0.000101236	3.86849
ENSG00000143106	-0.40325	11.4971	-4.6074	2.03219e-05	0.000306248	2.52644
ENSG00000152234	-0.403133	13.2466	-4.9369	6.11396e-06	0.000119048	3.66858
ENSG00000126243	-0.402701	8.71626	-5.36646	1.22088e-06	3.34755e-05	5.20651
ENSG00000172053	-0.402477	12.4223	-4.6668	1.64059e-05	0.000258615	2.72965
ENSG00000204252	-0.402404	9.33009	-3.08407	0.0030279	0.0175842	-2.15088
ENSG00000075336	-0.402112	9.85059	-5.07008	3.72896e-06	8.11388e-05	4.13995
ENSG00000117281	-0.402086	9.25682	-3.09048	0.00297183	0.0173657	-2.13382
ENSG00000055950	-0.401912	9.29793	-5.89602	1.58467e-07	6.91051e-06	7.1626
ENSG00000178982	-0.400236	12.4455	-5.49459	7.48686e-07	2.25847e-05	5.6744
ENSG00000117691	-0.399277	10.6764	-4.39148	4.38076e-05	0.000571856	1.7987
ENSG00000198690	-0.399149	8.46719	-4.73392	1.28638e-05	0.000212162	2.96073
ENSG00000143198	-0.3991	11.3705	-4.06915	0.000133578	0.00142	0.747053
ENSG00000104814	-0.398964	9.31683	-4.82076	9.37167e-06	0.000166823	3.26193
ENSG00000145912	-0.398787	9.40862	-7.48665	2.79174e-10	7.99352e-08	13.2601
ENSG00000091542	-0.398757	12.8934	-5.30976	1.51405e-06	4.03117e-05	5.00072
ENSG00000119421	-0.398646	10.964	-5.06544	3.79405e-06	8.23191e-05	4.12344
ENSG00000110871	-0.39841	10.4573	-5.55379	5.96599e-07	1.89458e-05	5.89181
ENSG00000124767	-0.398238	10.7243	-4.63077	1.8683e-05	0.000285865	2.60624
ENSG00000121680	-0.398082	10.3234	-8.35757	8.34488e-12	7.67114e-09	16.6366
ENSG00000084623	-0.397757	11.2104	-5.03507	4.24853e-06	8.98363e-05	4.01553
ENSG00000125995	-0.397603	11.5859	-3.3891	0.00121286	0.00847376	-1.31076
ENSG00000147155	-0.39755	8.96221	-6.54201	1.23764e-08	1.08083e-06	9.61198
ENSG00000145287	-0.396694	12.5986	-3.85467	0.000274033	0.00254022	0.072851
ENSG00000103355	-0.39559	8.08196	-3.21548	0.00205426	0.0129017	-1.79586
ENSG00000110448	-0.395252	9.10725	-3.96069	0.000192581	0.00189927	0.403409
ENSG00000179409	-0.395244	9.4679	-4.49018	3.0898e-05	0.000431732	2.12918
ENSG00000074696	-0.395214	9.08829	-4.94619	5.90761e-06	0.000116059	3.70129
ENSG00000179051	-0.395101	10.7019	-4.37344	4.66757e-05	0.000602986	1.73872
ENSG00000110944	-0.394945	8.09699	-5.59549	5.0819e-07	1.70039e-05	6.04542
ENSG00000074966	-0.394803	9.32223	-3.82628	0.000300931	0.0027361	-0.0147539
ENSG00000155229	-0.394568	10.4021	-5.80005	2.30303e-07	9.3098e-06	6.80399
ENSG00000179085	-0.393626	9.84515	-4.94548	5.92313e-06	0.000116109	3.69879
ENSG00000102738	-0.393499	10.1623	-5.03359	4.27194e-06	9.01132e-05	4.01029
ENSG00000140688	-0.393486	10.3847	-3.7876	0.000341666	0.00302	-0.133439
ENSG00000130193	-0.393473	9.99163	-3.59583	0.000634675	0.0049956	-0.710653
ENSG00000182173	-0.393298	8.95947	-4.87593	7.65433e-06	0.000142985	3.45458
ENSG00000083099	-0.3927	9.93701	-4.95445	5.72973e-06	0.000113666	3.73042
ENSG00000011132	-0.392617	9.70289	-4.76217	1.16073e-05	0.000196066	3.05844
ENSG00000114902	-0.392345	12.697	-5.12356	3.05344e-06	6.98054e-05	4.33066
ENSG00000171865	-0.392246	9.70271	-6.50541	1.43183e-08	1.19088e-06	9.47183
ENSG00000088808	-0.391814	8.64147	-6.36191	2.53219e-08	1.89005e-06	8.92377
ENSG00000111863	-0.391295	8.53907	-3.90059	0.00023535	0.00223891	0.215359
ENSG00000027847	-0.390331	9.51943	-6.22448	4.36218e-08	2.73237e-06	8.40114
ENSG00000160131	-0.390278	10.4748	-7.10462	1.30048e-09	2.2011e-07	11.7794
ENSG00000181007	-0.390038	8.44521	-5.60043	4.98612e-07	1.67811e-05	6.06365
ENSG00000198286	-0.390033	9.92637	-4.09784	0.00012116	0.00131604	0.838835
ENSG00000188542	-0.389646	9.53415	-4.9981	4.87414e-06	9.98646e-05	3.88456
ENSG00000161547	-0.389562	12.3002	-5.00628	4.72843e-06	9.77358e-05	3.91349
ENSG00000102409	-0.389428	9.72064	-5.13226	2.95551e-06	6.79783e-05	4.36177
ENSG00000136950	-0.388967	10.2807	-5.91271	1.48472e-07	6.532e-06	7.22511
ENSG00000186020	-0.388454	9.42103	-4.88956	7.28003e-06	0.000137314	3.50232
ENSG00000167618	-0.388302	8.96759	-2.57417	0.0124064	0.0538795	-3.4214
ENSG00000168081	-0.387836	8.33208	-4.94259	5.98677e-06	0.000116963	3.68861
ENSG00000187688	-0.387825	9.99111	-5.72209	3.11666e-07	1.18081e-05	6.51393
ENSG00000213463	-0.387747	10.4987	-2.84774	0.00593519	0.0300911	-2.76164
ENSG00000103024	-0.387586	10.3517	-5.13203	2.95803e-06	6.79783e-05	4.36096
ENSG00000108561	-0.387413	10.8005	-4.64657	1.76493e-05	0.000274276	2.66028
ENSG00000272047	-0.387228	10.4671	-5.81735	2.15315e-07	8.84868e-06	6.86853
ENSG00000171224	-0.387219	8.43109	-5.10839	3.23176e-06	7.31165e-05	4.27649
ENSG00000164024	-0.386822	10.2716	-5.19657	2.32155e-06	5.63154e-05	4.59229
ENSG00000123416	-0.385989	13.7013	-4.95397	5.73993e-06	0.000113666	3.72872
ENSG00000158526	-0.385809	9.73445	-8.77692	1.55143e-12	3.38716e-09	18.2532
ENSG00000205784	-0.38576	9.30462	-5.62603	4.51788e-07	1.5719e-05	6.15812
ENSG00000117174	-0.385603	9.31397	-5.01598	4.56108e-06	9.52917e-05	3.94784
ENSG00000130511	-0.385431	9.22285	-4.03755	0.000148678	0.00155033	0.646369
ENSG00000105810	-0.385306	8.882	-6.35498	2.60271e-08	1.9181e-06	8.89737
ENSG00000141622	-0.385262	8.89915	-3.24597	0.00187483	0.0120566	-1.71195
ENSG00000172057	-0.385235	9.25286	-3.33883	0.00141508	0.00961705	-1.45304
ENSG00000168028	-0.385138	11.689	-3.69106	0.000467669	0.00389895	-0.426418
ENSG00000243927	-0.38456	12.3682	-4.9499	5.82702e-06	0.00011513	3.71438
ENSG00000138363	-0.383176	10.327	-3.87775	0.000253885	0.0023815	0.144349
ENSG00000129158	-0.383146	9.03792	-6.23478	4.18835e-08	2.67962e-06	8.4402
ENSG00000143486	-0.382888	8.98865	-5.37526	1.18071e-06	3.26301e-05	5.23851
ENSG00000105486	-0.382851	8.89719	-6.95429	2.37901e-09	3.37819e-07	11.1983
ENSG00000169583	-0.382295	9.51619	-2.54106	0.0135214	0.0575028	-3.49764
ENSG00000162734	-0.382282	10.9607	-3.6917	0.000466696	0.0038927	-0.424478
ENSG00000134759	-0.381254	9.37456	-8.19294	1.6186e-11	1.13082e-08	15.9997
ENSG00000163882	-0.380591	9.96374	-6.16289	5.56212e-08	3.2491e-06	8.1677
ENSG00000273173	-0.379983	9.38755	-6.95106	2.41008e-09	3.39472e-07	11.1858
ENSG00000059588	-0.379863	8.49633	-6.05314	8.5659e-08	4.33658e-06	7.75303
ENSG00000100097	-0.379712	13.2267	-3.53628	0.000766515	0.00582845	-0.885947
ENSG00000174807	-0.379677	7.96441	-4.59983	2.08827e-05	0.000313888	2.50061
ENSG00000205268	-0.378184	8.95408	-5.55782	5.87433e-07	1.87571e-05	5.90663
ENSG00000100142	-0.377937	11.1368	-4.86561	7.95024e-06	0.000146785	3.41847
ENSG00000239789	-0.377442	9.26044	-6.45149	1.77436e-08	1.41512e-06	9.26562
ENSG00000173660	-0.377388	12.8641	-3.89441	0.000240229	0.00227787	0.196137
ENSG00000147231	-0.37738	8.39648	-5.16796	2.58504e-06	6.08496e-05	4.48963
ENSG00000228300	-0.377329	8.9173	-6.216	4.51085e-08	2.79385e-06	8.36894
ENSG00000111639	-0.376998	11.1416	-5.31698	1.47321e-06	3.94044e-05	5.02687
ENSG00000100453	-0.376591	11.798	-2.16156	0.0344516	0.118802	-4.31277
ENSG00000186918	-0.376157	9.58733	-5.3069	1.53058e-06	4.06312e-05	4.99034
ENSG00000090382	-0.375928	11.7576	-1.65559	0.102768	0.262375	-5.21996
ENSG00000120915	-0.375895	8.57247	-4.35902	4.91005e-05	0.000628271	1.69083
ENSG00000111786	-0.375816	12.5104	-6.69357	6.76009e-09	6.9454e-07	10.1936
ENSG00000163170	-0.375732	10.0125	-4.15114	0.000100981	0.00114306	1.01035
ENSG00000137720	-0.375681	9.33227	-4.30403	5.95135e-05	0.000739832	1.50908
ENSG00000003056	-0.375537	10.9382	-4.74964	1.21492e-05	0.000203254	3.01506
ENSG00000278224	-0.37516	11.3826	-3.94024	0.000206218	0.00200658	0.33923
ENSG00000101361	-0.374869	10.4643	-4.60948	2.01711e-05	0.000304501	2.53351
ENSG00000006282	-0.374644	8.71731	-4.07199	0.000132298	0.00140812	0.756105
ENSG00000156853	-0.374608	10.3089	-5.71345	3.22265e-07	1.2157e-05	6.48187
ENSG00000266472	-0.374559	10.4788	-5.23398	2.01638e-06	5.0481e-05	4.72691
ENSG00000124102	-0.374195	12.3334	-1.93615	0.0573296	0.173149	-4.74329
ENSG00000096384	-0.374065	10.7691	-4.04509	0.000144932	0.00151944	0.670352
ENSG00000149716	-0.373849	9.50036	-4.14598	0.000102782	0.00115772	0.993699
ENSG00000162585	-0.373796	9.59056	-3.94596	0.000202315	0.00197742	0.357149
ENSG00000182768	-0.373693	10.1458	-5.02997	4.32981e-06	9.10042e-05	3.99746
ENSG00000189046	-0.373489	8.52477	-6.6491	8.07416e-09	7.89581e-07	10.0227
ENSG00000167842	-0.373408	9.95564	-5.3397	1.35154e-06	3.65986e-05	5.10928
ENSG00000155438	-0.373408	10.0059	-4.90252	6.94079e-06	0.000132345	3.54776
ENSG00000135940	-0.37333	13.2015	-5.30057	1.56771e-06	4.15502e-05	4.96743
ENSG00000156482	-0.373111	14.936	-4.28727	6.3092e-05	0.000774196	1.45394
ENSG00000069493	-0.372279	8.97101	-5.61711	4.67578e-07	1.61717e-05	6.12521
ENSG00000179091	-0.372075	11.1323	-4.3054	5.92304e-05	0.000737362	1.51359
ENSG00000168661	-0.371988	8.52721	-5.48201	7.85639e-07	2.33856e-05	5.62828
ENSG00000173715	-0.371869	8.34084	-5.28487	1.66372e-06	4.35008e-05	4.91062
ENSG00000186049	-0.371266	8.36958	-3.68608	0.000475247	0.00395458	-0.441399
ENSG00000115073	-0.370072	9.39111	-6.15213	5.80322e-08	3.3446e-06	8.12694
ENSG00000213619	-0.369802	11.0326	-5.30993	1.51311e-06	4.03117e-05	5.00132
ENSG00000126457	-0.36946	9.315	-5.53281	6.46648e-07	2.00967e-05	5.81467
ENSG00000186166	-0.368825	9.78699	-6.02484	9.57212e-08	4.72279e-06	7.6464
ENSG00000136573	-0.368819	8.70759	-3.21555	0.00205382	0.0129017	-1.79567
ENSG00000152219	-0.368404	10.1645	-3.73471	0.000406005	0.00347612	-0.29455
ENSG00000117643	-0.368277	8.15412	-4.28688	6.31769e-05	0.000774349	1.45267
ENSG00000239306	-0.368039	10.981	-5.30008	1.57059e-06	4.15634e-05	4.96568
ENSG00000145293	-0.368006	9.61858	-4.31596	5.70873e-05	0.000714757	1.5484
ENSG00000186666	-0.367805	9.50541	-4.67691	1.58172e-05	0.00025175	2.76435
ENSG00000196290	-0.367685	10.3357	-5.86837	1.76516e-07	7.53796e-06	7.05912
ENSG00000198668	-0.366631	12.4533	-5.04087	4.15779e-06	8.8886e-05	4.03612
ENSG00000100401	-0.366476	10.0838	-4.6946	1.48366e-05	0.000238177	2.82515
ENSG00000091732	-0.366444	10.0347	-4.22054	7.95243e-05	0.000933448	1.2355
ENSG00000011295	-0.366304	10.0651	-5.07668	3.63822e-06	7.96898e-05	4.16345
ENSG00000137133	-0.366094	9.73099	-5.22565	2.0807e-06	5.17685e-05	4.69691
ENSG00000168101	-0.365748	9.69905	-6.31367	3.06565e-08	2.15906e-06	8.74004
ENSG00000164828	-0.365319	9.13903	-5.1129	3.17774e-06	7.22476e-05	4.29258
ENSG00000104490	-0.365209	9.09679	-3.82606	0.000301148	0.00273617	-0.0154301
ENSG00000088179	-0.364958	10.2445	-3.89166	0.000242438	0.00229384	0.18756
ENSG00000184164	-0.364633	10.1455	-5.12953	2.9859e-06	6.84406e-05	4.35201
ENSG00000171817	-0.364348	8.30389	-5.11353	3.17023e-06	7.21919e-05	4.29484
ENSG00000175265	-0.364282	8.63632	-4.109	0.000116636	0.00127562	0.874645
ENSG00000159618	-0.364061	9.23469	-3.89997	0.000235832	0.00224105	0.213443
ENSG00000125835	-0.36396	11.4281	-5.50486	7.19818e-07	2.1903e-05	5.71204
ENSG00000168672	-0.363534	8.56543	-3.71784	0.000428856	0.00362731	-0.345635
ENSG00000029639	-0.363355	9.29587	-6.20016	4.80188e-08	2.91214e-06	8.30888
ENSG00000019582	-0.363129	12.1944	-2.20498	0.0311064	0.109736	-4.22513
ENSG00000106992	-0.363029	9.08541	-4.59575	2.11909e-05	0.000317155	2.48671
ENSG00000198574	-0.362226	9.12787	-2.7848	0.00706116	0.0345947	-2.91805
ENSG00000140395	-0.362207	10.4094	-4.88517	7.39863e-06	0.000138951	3.48693
ENSG00000106211	-0.361586	11.136	-2.55008	0.013209	0.0564645	-3.47695
ENSG00000103199	-0.361571	8.85454	-6.05701	8.43663e-08	4.28355e-06	7.76763
ENSG00000088205	-0.361538	10.4858	-4.35217	5.02941e-05	0.000640728	1.66813
ENSG00000140092	-0.361166	8.8108	-5.25354	1.87288e-06	4.76846e-05	4.79745
ENSG00000169021	-0.360817	12.1255	-4.89909	7.02905e-06	0.000133882	3.53573
ENSG00000164610	-0.36076	9.37946	-4.45749	3.46985e-05	0.000473843	2.01931
ENSG00000130713	-0.360649	8.78055	-5.89539	1.58856e-07	6.91051e-06	7.16025
ENSG00000138085	-0.36041	11.3496	-5.27194	1.74711e-06	4.52744e-05	4.86388
ENSG00000137070	-0.360223	8.33159	-6.78121	4.76119e-09	5.54392e-07	10.5308
ENSG00000078070	-0.359983	9.32489	-6.00014	1.05456e-07	5.06014e-06	7.55343
ENSG00000240303	-0.359818	9.16208	-4.86456	7.98086e-06	0.000147047	3.41481
ENSG00000167515	-0.359786	10.9019	-4.82483	9.23294e-06	0.000165737	3.27612
ENSG00000154760	-0.359569	8.80019	-5.4389	9.26403e-07	2.69676e-05	5.47055
ENSG00000063177	-0.359557	15.2689	-4.2733	6.62343e-05	0.000803755	1.40805
ENSG00000119242	-0.359481	10.4518	-3.36184	0.00131887	0.00909045	-1.3881
ENSG00000117602	-0.358881	8.16857	-6.38528	2.30801e-08	1.76778e-06	9.01286
ENSG00000103064	-0.358709	9.0431	-5.20209	2.27378e-06	5.5389e-05	4.61215
ENSG00000105258	-0.358518	9.67798	-4.39499	4.32694e-05	0.000566524	1.81039
ENSG00000126246	-0.358332	10.8511	-3.71393	0.000434315	0.00366285	-0.357433
ENSG00000167863	-0.358291	12.6197	-5.39677	1.08785e-06	3.04982e-05	5.31686
ENSG00000090273	-0.358143	10.9309	-3.6079	0.000610733	0.00484426	-0.674901
ENSG00000198242	-0.357942	10.0507	-3.23547	0.00193488	0.0123248	-1.7409
ENSG00000104408	-0.35789	14.2945	-3.4532	0.000994514	0.00720456	-1.12726
ENSG00000180992	-0.357876	9.82585	-3.76811	0.000364153	0.00318174	-0.192986
ENSG00000215021	-0.35779	10.252	-4.64117	1.79963e-05	0.000278409	2.64179
ENSG00000060688	-0.357612	10.1215	-4.17253	9.38326e-05	0.00107538	1.07952
ENSG00000180787	-0.357583	8.64564	-6.33398	2.82863e-08	2.01652e-06	8.81737
ENSG00000152795	-0.357529	10.1898	-4.01315	0.000161447	0.00165483	0.568954
ENSG00000114388	-0.35737	10.976	-6.54885	1.20438e-08	1.0593e-06	9.63817
ENSG00000198270	-0.357208	9.07508	-5.72817	3.04404e-07	1.15833e-05	6.53653
ENSG00000213762	-0.357183	8.46464	-7.68261	1.26657e-10	4.50619e-08	14.0206
ENSG00000099901	-0.35716	10.1913	-3.24787	0.00186421	0.012006	-1.70673
ENSG00000166557	-0.355763	11.4221	-3.24506	0.00188	0.0120765	-1.71448
ENSG00000084652	-0.355422	10.6436	-4.10028	0.000120157	0.00130595	0.846661
ENSG00000107223	-0.355113	11.6017	-5.70946	3.27282e-07	1.22405e-05	6.46706
ENSG00000243725	-0.354982	10.2782	-4.87308	7.73482e-06	0.00014418	3.44462
ENSG00000099977	-0.353712	11.7129	-3.18149	0.00227315	0.0139893	-1.8887
ENSG00000084207	-0.353617	12.511	-3.86062	0.000268698	0.00249987	0.0912553
ENSG00000168522	-0.352691	9.47215	-4.99904	4.85715e-06	9.98646e-05	3.88788
ENSG00000116791	-0.352344	9.47286	-2.53182	0.0138483	0.0585654	-3.51878
ENSG00000115286	-0.352295	11.4975	-3.60973	0.000607187	0.00482271	-0.669487
ENSG00000102119	-0.351712	10.891	-4.7503	1.212e-05	0.000203254	3.01734
ENSG00000100201	-0.351598	11.5267	-1.5468	0.12691	0.304474	-5.38649
ENSG00000070718	-0.351391	9.15666	-4.13946	0.000105105	0.00117979	0.972654
ENSG00000092094	-0.350772	9.31605	-5.63847	4.30615e-07	1.51246e-05	6.2041
ENSG00000244165	-0.350579	9.02343	-4.32387	5.55303e-05	0.000697764	1.57452
ENSG00000182557	-0.350322	8.33161	-5.57292	5.5431e-07	1.80713e-05	5.96222
ENSG00000140391	-0.35029	9.0013	-4.63156	1.86299e-05	0.00028543	2.60895
ENSG00000092820	-0.349882	11.4618	-2.64082	0.010411	0.0469046	-3.26553
ENSG00000112118	-0.349481	10.7191	-4.19795	8.59704e-05	0.00100083	1.162
ENSG00000263002	-0.349298	9.22147	-4.25081	7.16123e-05	0.000857874	1.33436
ENSG00000136710	-0.349232	9.87262	-4.3246	5.53896e-05	0.000696497	1.57692
ENSG00000092330	-0.349218	11.817	-4.89579	7.11491e-06	0.000135259	3.52417
ENSG00000127152	-0.348823	8.91623	-5.98718	1.10949e-07	5.2516e-06	7.50469
ENSG00000181026	-0.348821	9.54503	-5.21023	2.20515e-06	5.42466e-05	4.64142
ENSG00000164530	-0.348283	8.58842	-2.9752	0.00414517	0.0225088	-2.43677
ENSG00000182162	-0.348057	11.2751	-4.61608	1.96979e-05	0.000298131	2.55604
ENSG00000151552	-0.347955	9.56046	-5.24226	1.95433e-06	4.93271e-05	4.75677
ENSG00000011523	-0.347312	8.38513	-6.0933	7.31533e-08	3.87297e-06	7.90456
ENSG00000259494	-0.347209	9.57193	-5.27215	1.7457e-06	4.52744e-05	4.86465
ENSG00000152642	-0.346937	10.1056	-6.5653	1.12796e-08	1.00966e-06	9.7012
ENSG00000114812	-0.346741	9.66367	-2.96275	0.00429483	0.0231666	-2.46896
ENSG00000198276	-0.346534	9.50453	-3.81965	0.000307568	0.00278197	-0.0351573
ENSG00000100307	-0.346327	10.7015	-4.46331	3.39902e-05	0.000466357	2.03884
ENSG00000146540	-0.345981	11.0716	-4.26626	6.78736e-05	0.000819835	1.38497
ENSG00000196365	-0.34593	8.88259	-5.05697	3.91573e-06	8.42268e-05	4.09333
ENSG00000144645	-0.345847	8.2952	-3.94529	0.000202766	0.0019796	0.355063
ENSG00000108433	-0.345566	8.44382	-6.00524	1.03371e-07	4.9875e-06	7.5726
ENSG00000130005	-0.345503	8.10921	-6.72633	5.93025e-09	6.35447e-07	10.3195
ENSG00000006695	-0.344868	9.62529	-4.64897	1.74968e-05	0.000272614	2.66852
ENSG00000101445	-0.34477	9.35931	-4.05957	0.000137992	0.00146071	0.716479
ENSG00000105717	-0.344766	8.52598	-5.40579	1.0511e-06	2.97064e-05	5.34973
ENSG00000196683	-0.344476	14.1831	-3.02903	0.00355198	0.0199226	-2.29637
ENSG00000173065	-0.344445	9.16694	-6.20537	4.70407e-08	2.88285e-06	8.32865
ENSG00000101654	-0.344246	9.75358	-4.96794	5.45082e-06	0.000109304	3.77797
ENSG00000167272	-0.343955	8.9729	-4.91516	6.62481e-06	0.000127013	3.59214
ENSG00000132199	-0.343338	8.88917	-3.05521	0.00329292	0.0187526	-2.2274
ENSG00000147677	-0.343127	11.9458	-3.95106	0.000198892	0.00194765	0.373155
ENSG00000117862	-0.343066	11.9746	-3.47517	0.000928639	0.00684083	-1.06381
ENSG00000137038	-0.3425	9.20496	-4.34625	5.13472e-05	0.000652715	1.64854
ENSG00000186010	-0.34247	10.8443	-4.52373	2.74197e-05	0.000391268	2.24235
ENSG00000090581	-0.342268	9.92986	-3.46315	0.000964146	0.00702828	-1.09856
ENSG00000130653	-0.342251	9.00085	-3.98548	0.000177211	0.00176968	0.48147
ENSG00000185129	-0.342178	9.47124	-4.11379	0.000114744	0.00126045	0.89004
ENSG00000103264	-0.341609	9.10726	-4.62268	1.92355e-05	0.000292334	2.57858
ENSG00000115694	-0.341216	9.45822	-6.12905	6.35534e-08	3.55777e-06	8.03966
ENSG00000130255	-0.341171	10.6628	-4.25476	7.06379e-05	0.000849699	1.34729
ENSG00000079974	-0.341017	9.37188	-5.92999	1.38774e-07	6.2309e-06	7.28993
ENSG00000125656	-0.340845	9.3413	-5.57556	5.48716e-07	1.79473e-05	5.97193
ENSG00000134072	-0.340804	9.16171	-2.96075	0.00431934	0.0232558	-2.47413
ENSG00000144136	-0.340484	11.5994	-4.3059	5.91254e-05	0.000737105	1.51526
ENSG00000198064	-0.340095	12.1545	-3.0485	0.00335762	0.0190465	-2.24513
ENSG00000084092	-0.339839	10.1428	-4.74917	1.21701e-05	0.000203408	3.01342
ENSG00000162639	-0.339716	10.5419	-4.81053	9.72883e-06	0.000171814	3.22634
ENSG00000180376	-0.339605	8.55251	-5.79736	2.32721e-07	9.3657e-06	6.79398
ENSG00000104613	-0.339563	10.301	-6.75982	5.18665e-09	5.77007e-07	10.4484
ENSG00000103091	-0.339532	10.0169	-6.29146	3.34741e-08	2.25737e-06	8.65555
ENSG00000165704	-0.33944	10.3194	-4.08119	0.000128225	0.00137313	0.785521
ENSG00000108559	-0.339373	10.4381	-4.33813	5.28291e-05	0.000668633	1.62165
ENSG00000096996	-0.339002	8.76276	-4.62898	1.88043e-05	0.000287345	2.6001
ENSG00000133706	-0.338792	9.50716	-5.05304	3.97358e-06	8.5261e-05	4.07934
ENSG00000132432	-0.33854	12.1387	-3.95099	0.000198936	0.00194765	0.37295
ENSG00000164258	-0.338477	10.9959	-4.08433	0.00012686	0.00136353	0.795586
ENSG00000136045	-0.338388	9.85832	-4.44235	3.66098e-05	0.000494812	1.96854
ENSG00000142507	-0.338289	12.1007	-3.98771	0.000175884	0.00176146	0.488525
ENSG00000111481	-0.33818	10.3888	-4.20444	8.407e-05	0.000981528	1.18308
ENSG00000183943	-0.338051	9.14267	-6.40799	2.10905e-08	1.64449e-06	9.09952
ENSG00000163389	-0.337984	10.1058	-6.16355	5.54768e-08	3.2491e-06	8.1702
ENSG00000108557	-0.337831	8.2072	-5.25743	1.84557e-06	4.74041e-05	4.81148
ENSG00000125498	-0.337646	8.7028	-1.6676	0.100349	0.258392	-5.20095
ENSG00000198081	-0.33742	9.50696	-5.56047	5.81479e-07	1.86693e-05	5.91639
ENSG00000249915	-0.337316	12.001	-5.09996	3.3352e-06	7.50677e-05	4.24643
ENSG00000100241	-0.337262	10.2262	-4.38475	4.48576e-05	0.000583383	1.77629
ENSG00000107829	-0.336727	9.18328	-5.60019	4.99077e-07	1.67811e-05	6.06275
ENSG00000187713	-0.336677	10.5603	-4.46083	3.42904e-05	0.000469002	2.03051
ENSG00000115234	-0.33666	11.2717	-4.71859	1.36004e-05	0.000222004	2.90781
ENSG00000163687	-0.336645	7.9858	-6.85875	3.49002e-09	4.48211e-07	10.8295
ENSG00000006530	-0.336508	9.08531	-4.8235	9.27793e-06	0.000165988	3.27149
ENSG00000165689	-0.336272	8.72672	-5.56708	5.66888e-07	1.84038e-05	5.94073
ENSG00000100347	-0.336223	10.3928	-4.15496	9.96654e-05	0.00112963	1.0227
ENSG00000151929	-0.3362	8.64841	-3.80708	0.000320528	0.00286948	-0.0737501
ENSG00000134954	-0.335951	12.3064	-1.43346	0.156661	0.350172	-5.54883
ENSG00000171222	-0.335636	9.49783	-4.30448	5.94195e-05	0.000739189	1.51057
ENSG00000023516	-0.335382	8.45948	-3.85046	0.000277873	0.00256247	0.0598296
ENSG00000148468	-0.333756	8.70906	-4.12879	0.000109013	0.00121121	0.938276
ENSG00000175463	-0.333675	11.9943	-3.57286	0.000682754	0.00530707	-0.778509
ENSG00000175455	-0.333549	9.7105	-4.06113	0.000137264	0.00145388	0.721457
ENSG00000184990	-0.333392	10.2012	-4.8169	9.50476e-06	0.000168538	3.24851
ENSG00000130826	-0.333331	10.1828	-5.01529	4.5727e-06	9.53064e-05	3.94542
ENSG00000156471	-0.333261	9.74654	-3.33469	0.0014331	0.00972436	-1.4647
ENSG00000169738	-0.333245	9.7305	-6.47752	1.59985e-08	1.30575e-06	9.36515
ENSG00000125356	-0.332861	13.7786	-4.14489	0.000103167	0.00116102	0.990181
ENSG00000127585	-0.332705	8.26302	-4.96709	5.46791e-06	0.000109521	3.77499
ENSG00000072858	-0.3327	8.48786	-4.80058	1.00895e-05	0.000177465	3.19172
ENSG00000141076	-0.332516	9.36403	-4.8226	9.3087e-06	0.000166243	3.26834
ENSG00000182952	-0.332512	11.7463	-3.38089	0.00124392	0.00866628	-1.33411
ENSG00000125450	-0.332479	9.79419	-6.07538	7.8493e-08	4.05609e-06	7.83691
ENSG00000258890	-0.3322	9.71637	-5.79147	2.38114e-07	9.56068e-06	6.77201
ENSG00000126602	-0.331562	8.47884	-5.10643	3.25551e-06	7.35585e-05	4.2695
ENSG00000174606	-0.331225	10.9185	-4.27937	6.48509e-05	0.00079043	1.42797
ENSG00000184515	-0.330633	8.07906	-5.96826	1.19483e-07	5.53553e-06	7.43356
ENSG00000144476	-0.330472	8.25894	-5.37776	1.16949e-06	3.24228e-05	5.24763
ENSG00000099949	-0.330448	9.86251	-4.50555	2.92541e-05	0.000412724	2.18098
ENSG00000107872	-0.330431	9.30665	-6.1694	5.42131e-08	3.2207e-06	8.19233
ENSG00000090565	-0.330148	9.45861	-5.4247	9.78e-07	2.81413e-05	5.41869
ENSG00000090857	-0.329812	9.13329	-3.85288	0.000275663	0.00255152	0.0673024
ENSG00000123144	-0.329583	11.0939	-2.50379	0.0148843	0.0618234	-3.5825
ENSG00000221983	-0.329409	12.5031	-3.81687	0.000310388	0.00279801	-0.0436934
ENSG00000137101	-0.329295	8.7677	-3.74828	0.000388463	0.00334726	-0.253328
ENSG00000032389	-0.328889	9.18595	-4.2742	6.6026e-05	0.000802512	1.41102
ENSG00000151500	-0.328711	9.54458	-4.10478	0.000118326	0.00128926	0.861108
ENSG00000137337	-0.32867	9.20426	-4.4845	3.15278e-05	0.000438777	2.11006
ENSG00000054148	-0.328664	10.1082	-4.42548	3.88587e-05	0.000517307	1.91212
ENSG00000166847	-0.328612	10.4779	-5.28672	1.65211e-06	4.33922e-05	4.91731
ENSG00000117280	-0.328047	10.2005	-4.22313	7.88143e-05	0.000926984	1.24395
ENSG00000136930	-0.327669	10.8183	-4.70198	1.44452e-05	0.000233395	2.85055
ENSG00000184162	-0.327336	8.55367	-5.51087	7.03422e-07	2.16684e-05	5.7341
ENSG00000153107	-0.327296	9.11469	-4.40379	4.19489e-05	0.000552548	1.83971
ENSG00000139197	-0.327269	10.267	-7.21223	8.4346e-10	1.79657e-07	12.1961
ENSG00000002822	-0.326912	9.34038	-3.65528	0.000524783	0.0043012	-0.533763
ENSG00000146904	-0.326793	8.31069	-3.76088	0.000372844	0.00324092	-0.215013
ENSG00000167797	-0.326789	8.86734	-4.95253	5.77064e-06	0.000114145	3.72364
ENSG00000181038	-0.326758	8.40796	-7.29856	5.95795e-10	1.46566e-07	12.5306
ENSG00000127334	-0.326633	9.77229	-4.6087	2.02277e-05	0.000305092	2.53085
ENSG00000049883	-0.326476	8.24516	-5.62485	4.53836e-07	1.57307e-05	6.15379
ENSG00000105341	-0.326282	10.0464	-4.8585	8.16052e-06	0.000149656	3.39362
ENSG00000167766	-0.325897	9.23871	-2.85481	0.00581977	0.0296116	-2.74392
ENSG00000160683	-0.325829	8.62099	-4.80507	9.92511e-06	0.000175103	3.20734
ENSG00000196367	-0.325727	9.90832	-5.00226	4.79957e-06	9.9089e-05	3.89925
ENSG00000114956	-0.325595	11.5732	-4.7787	1.09285e-05	0.000187871	3.11574
ENSG00000130935	-0.325587	9.94189	-4.17977	9.15258e-05	0.00105378	1.10298
ENSG00000053372	-0.32553	8.40879	-5.35345	1.28276e-06	3.48981e-05	5.15923
ENSG00000117450	-0.325523	11.4862	-3.57269	0.000683122	0.00530757	-0.77901
ENSG00000136213	-0.325159	9.00122	-3.03545	0.00348674	0.0196449	-2.27949
ENSG00000122484	-0.325058	8.8827	-4.7857	1.0653e-05	0.000184406	3.14002
ENSG00000125870	-0.325047	10.8324	-5.95698	1.24873e-07	5.73958e-06	7.39122
ENSG00000105372	-0.324936	15.0798	-3.74192	0.000396596	0.00340558	-0.272669
ENSG00000114737	-0.324541	8.69479	-5.25069	1.89313e-06	4.79905e-05	4.78717
ENSG00000099821	-0.324352	8.68838	-5.40127	1.06938e-06	3.00287e-05	5.33323
ENSG00000160803	-0.324249	9.57765	-4.41332	4.05626e-05	0.000537124	1.87151
ENSG00000129460	-0.323908	9.34697	-5.80856	2.22803e-07	9.11352e-06	6.83575
ENSG00000109084	-0.323568	8.40174	-5.74821	2.81659e-07	1.08972e-05	6.61098
ENSG00000053371	-0.323273	11.1743	-4.88762	7.33211e-06	0.000137994	3.49553
ENSG00000113048	-0.323263	9.87387	-6.87337	3.29138e-09	4.29009e-07	10.8859
ENSG00000140307	-0.322928	10.9748	-6.15027	5.84588e-08	3.3446e-06	8.11991
ENSG00000196793	-0.322785	8.09069	-5.28578	1.65796e-06	4.34803e-05	4.91393
ENSG00000090263	-0.322609	9.40621	-6.01918	9.787e-08	4.8152e-06	7.62509
ENSG00000120694	-0.322397	10.0388	-3.54171	0.00075349	0.00574442	-0.870043
ENSG00000003756	-0.322053	12.3694	-5.05054	4.01069e-06	8.59517e-05	4.07048
ENSG00000124562	-0.321756	9.70987	-5.49727	7.41054e-07	2.23932e-05	5.68421
ENSG00000185475	-0.321641	12.2491	-5.97135	1.18046e-07	5.48414e-06	7.44518
ENSG00000137760	-0.321584	8.62497	-5.07973	3.59713e-06	7.92275e-05	4.17429
ENSG00000116771	-0.321552	8.17458	-4.87745	7.61173e-06	0.000142341	3.4599
ENSG00000118600	-0.321196	9.72527	-4.85863	8.15677e-06	0.000149656	3.39406
ENSG00000105136	-0.320987	8.93079	-6.52201	1.34029e-08	1.14193e-06	9.53536
ENSG00000163938	-0.320704	9.1877	-4.97311	5.3473e-06	0.000107972	3.79625
ENSG00000183060	-0.320074	9.22053	-4.14463	0.000103259	0.00116131	0.98934
ENSG00000140264	-0.319896	14.085	-2.70209	0.00883932	0.0413464	-3.11944
ENSG00000076555	-0.319834	8.81105	-4.57565	2.27748e-05	0.0003354	2.41833
ENSG00000197345	-0.319701	10.1732	-5.07859	3.61234e-06	7.93625e-05	4.17026
ENSG00000136942	-0.319698	14.2978	-2.64459	0.0103073	0.0464946	-3.25661
ENSG00000103351	-0.319158	8.44723	-5.42192	9.88411e-07	2.83915e-05	5.40856
ENSG00000142632	-0.318899	8.49352	-5.68908	3.54141e-07	1.3077e-05	6.39147
ENSG00000172888	-0.318809	8.78741	-5.6132	4.74679e-07	1.62883e-05	6.11077
ENSG00000088451	-0.318422	9.03006	-5.0793	3.60279e-06	7.92523e-05	4.17279
ENSG00000167085	-0.317978	9.36603	-4.70278	1.44034e-05	0.000232935	2.8533
ENSG00000134884	-0.31743	12.6978	-3.03346	0.00350678	0.0197452	-2.28471
ENSG00000105552	-0.317	8.90432	-4.53062	2.67538e-05	0.000383962	2.26565
ENSG00000103254	-0.316862	9.33083	-4.73611	1.27621e-05	0.000211432	2.96827
ENSG00000156990	-0.31678	9.64965	-5.87526	1.71834e-07	7.39799e-06	7.0849
ENSG00000225921	-0.316556	12.2144	-5.27627	1.7187e-06	4.47375e-05	4.87954
ENSG00000240505	-0.31631	8.30294	-3.5047	0.000846612	0.00634339	-0.978126
ENSG00000165512	-0.316271	9.99189	-3.15387	0.00246692	0.0149349	-1.96362
ENSG00000197353	-0.315711	8.33504	-2.6444	0.0103126	0.0464946	-3.25707
ENSG00000111203	-0.315566	9.60493	-4.85833	8.16569e-06	0.000149656	3.39302
ENSG00000132603	-0.315487	9.6882	-4.47932	3.21138e-05	0.000445867	2.09262
ENSG00000128789	-0.315234	11.134	-3.70993	0.000439988	0.00370531	-0.369534
ENSG00000155463	-0.315107	10.7024	-5.07648	3.64093e-06	7.96898e-05	4.16274
ENSG00000125652	-0.315042	9.31598	-4.03379	0.000150579	0.00156735	0.63443
ENSG00000135469	-0.314646	8.68615	-4.46964	3.32362e-05	0.000457449	2.06008
ENSG00000143772	-0.314594	10.2235	-3.86984	0.000260621	0.00243423	0.11983
ENSG00000149792	-0.314588	8.92863	-7.3438	4.9653e-10	1.29439e-07	12.706
ENSG00000155366	-0.314518	10.3103	-3.99428	0.000172044	0.00173377	0.509252
ENSG00000103479	-0.314512	11.612	-4.83898	8.76655e-06	0.000158178	3.32544
ENSG00000181847	-0.314478	8.3462	-6.37009	2.45137e-08	1.83758e-06	8.95495
ENSG00000158850	-0.314313	10.7072	-3.23203	0.00195495	0.0124162	-1.75038
ENSG00000136286	-0.314296	11.0558	-2.89136	0.00525476	0.0272133	-2.65168
ENSG00000136521	-0.314293	12.0504	-3.36296	0.00131433	0.00906281	-1.38493
ENSG00000122435	-0.314188	9.04333	-3.55014	0.00073369	0.00561799	-0.845326
ENSG00000152558	-0.314162	12.4312	-2.13948	0.03627	0.123536	-4.35676
ENSG00000184675	-0.313952	8.45482	-5.64761	4.15683e-07	1.47868e-05	6.23792
ENSG00000101843	-0.313692	8.94398	-3.95457	0.000196568	0.00193019	0.384183
ENSG00000151612	-0.313662	8.86181	-4.79752	1.02029e-05	0.000179279	3.18108
ENSG00000129187	-0.313608	9.39131	-7.70926	1.1375e-10	4.31902e-08	14.1241
ENSG00000010219	-0.31342	9.34443	-6.22242	4.39795e-08	2.73361e-06	8.39329
ENSG00000168439	-0.313306	9.82191	-4.1912	8.79952e-05	0.00101986	1.14006
ENSG00000099622	-0.312898	12.0396	-3.91603	0.000223564	0.00214666	0.263507
ENSG00000101444	-0.312678	9.88537	-4.0013	0.000168027	0.00170131	0.531437
ENSG00000169689	-0.31245	9.9895	-3.76908	0.000362995	0.00317639	-0.190013
ENSG00000150347	-0.312129	9.54722	-3.43634	0.00104802	0.00749883	-1.17575
ENSG00000169598	-0.312112	8.34223	-9.24818	2.36991e-13	7.94166e-10	20.0564
ENSG00000133561	-0.312079	9.54403	-6.98854	2.07343e-09	3.08771e-07	11.3305
ENSG00000124181	-0.31194	9.07196	-3.311	0.0015403	0.0103592	-1.53117
ENSG00000185187	-0.311653	8.95599	-5.7126	3.23329e-07	1.21708e-05	6.47871
ENSG00000197021	-0.311607	9.17795	-3.76547	0.000367306	0.00320288	-0.201038
ENSG00000203880	-0.310979	10.0506	-3.82126	0.000305941	0.002773	-0.0301967
ENSG00000111371	-0.310704	9.65777	-5.37387	1.18694e-06	3.27506e-05	5.23347
ENSG00000135972	-0.310457	9.49623	-4.04963	0.000142722	0.00149896	0.684798
ENSG00000147274	-0.310393	10.184	-5.50666	7.14875e-07	2.18669e-05	5.71864
ENSG00000074201	-0.31023	11.048	-2.94225	0.00455245	0.0242098	-2.5218
ENSG00000155287	-0.31	11.3057	-4.81819	9.46025e-06	0.000167919	3.25298
ENSG00000154832	-0.309667	10.9483	-3.26617	0.00176426	0.011468	-1.65608
ENSG00000114779	-0.309624	8.51545	-4.593	2.14005e-05	0.000319198	2.47738
ENSG00000117543	-0.308922	9.48459	-3.80978	0.000317704	0.00284711	-0.0654771
ENSG00000175634	-0.308919	11.9254	-3.49827	0.000863878	0.00644532	-0.99684
ENSG00000088448	-0.308862	9.96521	-3.15453	0.00246212	0.014911	-1.96184
ENSG00000110888	-0.308707	8.69035	-5.19375	2.34627e-06	5.66804e-05	4.58218
ENSG00000127328	-0.308461	9.64191	-4.67142	1.61344e-05	0.000255489	2.74549
ENSG00000004139	-0.308278	8.46211	-4.75873	1.17535e-05	0.000197771	3.04654
ENSG00000184545	-0.308199	8.98039	-3.56616	0.000697423	0.00538991	-0.798254
ENSG00000113448	-0.307869	8.35599	-4.8724	7.75422e-06	0.000144233	3.44224
ENSG00000099284	-0.307808	8.99034	-4.99794	4.87716e-06	9.98646e-05	3.88396
ENSG00000185361	-0.307773	8.9291	-3.78695	0.000342401	0.00302497	-0.135447
ENSG00000128731	-0.307378	8.74004	-4.48969	3.09524e-05	0.000432147	2.12751
ENSG00000197265	-0.306973	11.1312	-4.74757	1.2241e-05	0.000203814	3.0079
ENSG00000168806	-0.30659	8.53355	-4.0893	0.000124736	0.0013465	0.811469
ENSG00000120699	-0.306585	9.9503	-3.30191	0.00158346	0.0105721	-1.55661
ENSG00000185808	-0.306338	8.48803	-4.42783	3.85381e-05	0.000514214	1.91996
ENSG00000108439	-0.306192	10.1188	-4.37634	4.62038e-05	0.000598662	1.74833
ENSG00000148057	-0.305796	9.23599	-5.86344	1.79942e-07	7.66553e-06	7.04067
ENSG00000213995	-0.305756	9.21406	-5.54488	6.17364e-07	1.93937e-05	5.85904
ENSG00000106049	-0.305751	9.14071	-4.36859	4.74781e-05	0.000610642	1.7226
ENSG00000113552	-0.305381	10.4532	-3.45479	0.000989591	0.00717783	-1.12267
ENSG00000103365	-0.304879	9.79307	-3.63625	0.000557824	0.00450854	-0.590602
ENSG00000182463	-0.304864	8.26913	-3.45679	0.000983446	0.00714512	-1.11691
ENSG00000143977	-0.304329	12.681	-2.65547	0.0100134	0.0454981	-3.23082
ENSG00000135452	-0.304318	10.3046	-4.06416	0.00013586	0.00144163	0.731124
ENSG00000144895	-0.304312	9.98931	-3.19025	0.00221475	0.013664	-1.86485
ENSG00000130921	-0.304273	8.67689	-4.791	1.04489e-05	0.000182136	3.15842
ENSG00000157191	-0.304036	11.5731	-3.00708	0.00378359	0.0209326	-2.35384
ENSG00000134262	-0.304024	10.3048	-4.89275	7.1951e-06	0.000136153	3.51349
ENSG00000240230	-0.303944	11.2086	-3.19308	0.00219617	0.0135765	-1.85713
ENSG00000169635	-0.303887	8.95019	-6.50712	1.4221e-08	1.18844e-06	9.47839
ENSG00000162194	-0.30361	10.3219	-4.08543	0.000126387	0.00136108	0.799101
ENSG00000183617	-0.303462	10.4583	-3.2764	0.00171058	0.0111983	-1.62767
ENSG00000166189	-0.3033	10.864	-3.21695	0.00204524	0.0128822	-1.79183
ENSG00000132182	-0.303296	9.15393	-5.58988	5.19285e-07	1.72661e-05	6.02473
ENSG00000018699	-0.30329	9.05889	-4.14591	0.000102807	0.00115772	0.993472
ENSG00000183134	-0.302854	8.40731	-2.47455	0.0160392	0.0655915	-3.64837
ENSG00000100650	-0.302614	12.4162	-3.27926	0.00169589	0.011121	-1.61974
ENSG00000090861	-0.302484	10.2742	-2.81221	0.00654853	0.0325952	-2.85025
ENSG00000105185	-0.30242	9.43582	-4.64252	1.7909e-05	0.000277796	2.64641
ENSG00000134308	-0.3024	12.7004	-3.37586	0.00126333	0.0087665	-1.3484
ENSG00000077312	-0.302213	9.30068	-5.5464	6.1377e-07	1.93504e-05	5.86463
ENSG00000186810	-0.302187	8.49916	-3.87038	0.000260158	0.0024312	0.121494
ENSG00000198937	-0.302184	9.42422	-3.01727	0.00367433	0.0204447	-2.32719
ENSG00000100028	-0.301986	8.9752	-3.9141	0.000225007	0.00215577	0.257476
ENSG00000125817	-0.30193	11.576	-2.83786	0.0061002	0.0307937	-2.78636
ENSG00000119714	-0.301795	8.47018	-4.61215	1.9978e-05	0.000302109	2.54264
ENSG00000130177	-0.301712	11.0327	-4.251	7.15646e-05	0.000857874	1.33499
ENSG00000050426	-0.301389	9.13982	-6.01525	9.93931e-08	4.83565e-06	7.61027
ENSG00000136068	-0.301192	8.68213	-3.97367	0.000184376	0.00183297	0.444262
ENSG00000242574	-0.301052	13.2125	-2.21225	0.0305754	0.108191	-4.21032
ENSG00000144713	-0.300532	8.95282	-4.69368	1.48861e-05	0.000238751	2.82199
ENSG00000167613	-0.300302	12.2681	-3.17137	0.00234242	0.0143553	-1.9162
ENSG00000142684	-0.300206	8.92495	-4.11157	0.000115618	0.00126527	0.882903
ENSG00000172116	-0.300009	7.97033	-5.84847	1.90746e-07	8.00857e-06	6.98474
ENSG00000129351	-0.300003	8.80336	-4.52422	2.73711e-05	0.000391214	2.24403
ENSG00000109065	-0.299991	9.12263	-6.38656	2.29632e-08	1.76685e-06	9.01775
ENSG00000156976	-0.299771	13.2185	-2.36188	0.0212795	0.0818859	-3.89619
ENSG00000143515	-0.299522	8.61416	-6.77003	4.979e-09	5.72127e-07	10.4877
ENSG00000105401	-0.299402	13.599	-3.70264	0.000450483	0.00378094	-0.391516
ENSG00000105640	-0.299364	15.4273	-3.69207	0.000466143	0.00389124	-0.423372
ENSG00000124370	-0.299333	9.69796	-3.87247	0.000258366	0.00241705	0.127964
ENSG00000183513	-0.299234	10.2466	-3.49704	0.000867209	0.00646741	-1.00041
ENSG00000133983	-0.298877	9.95426	-2.9924	0.00394625	0.0216406	-2.3921
ENSG00000114423	-0.298758	10.0397	-3.12225	0.0027078	0.0160865	-2.04884
ENSG00000165724	-0.298509	8.38217	-5.05861	3.89183e-06	8.3816e-05	4.09917
ENSG00000128271	-0.298442	9.93707	-2.83307	0.00618179	0.0311695	-2.79834
ENSG00000116221	-0.298407	10.7478	-3.57572	0.000676574	0.00526968	-0.770062
ENSG00000095906	-0.298311	7.94378	-5.43488	9.40724e-07	2.73389e-05	5.45587
ENSG00000140365	-0.297877	9.72551	-4.4567	3.47957e-05	0.000474057	2.01666
ENSG00000184840	-0.29762	10.9934	-4.47368	3.27632e-05	0.000452008	2.07366
ENSG00000267855	-0.297452	9.83204	-3.96305	0.000191062	0.00188856	0.410838
ENSG00000115758	-0.297414	11.4536	-1.92423	0.0588362	0.176539	-4.7649
ENSG00000038532	-0.297338	10.0308	-4.8616	8.06813e-06	0.000148491	3.40446
ENSG00000015532	-0.297306	9.96509	-5.5518	6.01182e-07	1.90222e-05	5.88448
ENSG00000071889	-0.297173	10.2051	-3.59908	0.000628154	0.00494964	-0.701053
ENSG00000078589	-0.297097	9.05854	-3.44382	0.00102393	0.00737343	-1.15424
ENSG00000079785	-0.296949	10.7078	-4.47466	3.26489e-05	0.000450787	2.07697
ENSG00000139637	-0.296735	10.7895	-3.22169	0.00201643	0.0127328	-1.77881
ENSG00000197530	-0.296648	8.88824	-5.37067	1.2015e-06	3.29958e-05	5.22181
ENSG00000213337	-0.29624	8.60243	-4.42656	3.87107e-05	0.000515739	1.91573
ENSG00000115365	-0.296164	9.81401	-3.2255	0.0019936	0.0126252	-1.76835
ENSG00000184047	-0.296025	9.13907	-5.00854	4.68891e-06	9.72642e-05	3.92149
ENSG00000196419	-0.296004	10.9287	-2.66969	0.0096411	0.0441972	-3.19702
ENSG00000071994	-0.295948	9.7353	-4.52281	2.75097e-05	0.000392232	2.23924
ENSG00000078668	-0.295809	12.3855	-5.08669	3.50485e-06	7.7786e-05	4.19908
ENSG00000128050	-0.295733	9.18934	-3.52131	0.000803544	0.00607037	-0.929714
ENSG00000085998	-0.295723	9.19233	-4.96467	5.51723e-06	0.00011013	3.76643
ENSG00000113971	-0.295292	8.9275	-4.27852	6.50413e-05	0.000792198	1.42521
ENSG00000075239	-0.295088	10.0113	-4.51024	2.87699e-05	0.00040655	2.19679
ENSG00000143727	-0.294833	10.6333	-3.26128	0.00179044	0.0116036	-1.66962
ENSG00000171307	-0.29468	8.68791	-5.63926	4.2931e-07	1.51176e-05	6.20701
ENSG00000152689	-0.294394	8.55029	-3.38813	0.00121652	0.00849572	-1.31355
ENSG00000140382	-0.294344	8.24648	-6.33874	2.77582e-08	1.99209e-06	8.83548
ENSG00000128626	-0.294244	8.47499	-4.88734	7.33975e-06	0.000137994	3.49454
ENSG00000169976	-0.294164	11.4435	-2.98339	0.00404928	0.0220808	-2.41552
ENSG00000161395	-0.294037	9.09305	-4.45359	3.51809e-05	0.000478932	2.00624
ENSG00000160185	-0.294016	8.49884	-5.41689	1.00758e-06	2.87085e-05	5.39019
ENSG00000243943	-0.293765	10.3886	-4.07505	0.00013093	0.00139696	0.765883
ENSG00000205629	-0.293628	9.75074	-4.62796	1.88736e-05	0.000287901	2.59661
ENSG00000164284	-0.29343	9.78706	-3.47189	0.000938189	0.00688794	-1.07329
ENSG00000173726	-0.293294	10.1284	-4.85179	8.36396e-06	0.00015233	3.37018
ENSG00000197976	-0.293229	11.6841	-3.99733	0.000170285	0.00172118	0.518898
ENSG00000152454	-0.293209	8.36932	-4.93861	6.07543e-06	0.00011843	3.6746
ENSG00000083720	-0.293112	8.31014	-6.38786	2.28449e-08	1.76685e-06	9.02271
ENSG00000166398	-0.293076	10.103	-3.88157	0.000250688	0.00235784	0.156218
ENSG00000089053	-0.292893	11.3386	-5.42151	9.89946e-07	2.83915e-05	5.40708
ENSG00000108298	-0.292716	15.204	-3.75796	0.00037641	0.00326312	-0.2239
ENSG00000129103	-0.292374	10.3522	-4.79275	1.03823e-05	0.0001817	3.1645
ENSG00000149483	-0.292157	9.32082	-6.16301	5.55951e-08	3.2491e-06	8.16815
ENSG00000052841	-0.292143	9.37332	-5.03272	4.28578e-06	9.02515e-05	4.00721
ENSG00000165283	-0.292082	9.87149	-2.9641	0.00427835	0.0230952	-2.46548
ENSG00000184203	-0.291952	10.2103	-3.65428	0.000526471	0.00431099	-0.536753
ENSG00000184887	-0.291913	10.165	-4.08546	0.000126375	0.00136108	0.799192
ENSG00000037474	-0.291596	10.6358	-3.91463	0.000224612	0.00215317	0.259123
ENSG00000136518	-0.291527	9.68645	-4.13028	0.00010846	0.00120737	0.943066
ENSG00000108669	-0.291135	11.5837	-5.5428	6.22336e-07	1.94449e-05	5.85136
ENSG00000156261	-0.290925	11.7135	-2.87643	0.00547919	0.0281221	-2.68947
ENSG00000110108	-0.290653	9.75993	-3.2577	0.00180985	0.0116991	-1.67954
ENSG00000116922	-0.28983	8.47928	-4.84042	8.72019e-06	0.000157504	3.33049
ENSG00000205544	-0.289736	11.2793	-2.15052	0.0353499	0.121039	-4.3348
ENSG00000162676	-0.289661	8.60695	-3.31976	0.0014998	0.0101141	-1.50663
ENSG00000104979	-0.289526	10.8492	-3.84045	0.000287204	0.00263047	0.0289222
ENSG00000111361	-0.289387	10.0569	-3.77144	0.000360211	0.00315361	-0.182821
ENSG00000004059	-0.289187	11.4855	-4.92726	6.33555e-06	0.000122543	3.63466
ENSG00000022976	-0.289055	10.0086	-3.9442	0.000203508	0.00198463	0.351635
ENSG00000101442	-0.288974	9.02637	-5.67276	3.77209e-07	1.3841e-05	6.33099
ENSG00000122203	-0.288869	10.0786	-5.23865	1.98116e-06	4.97883e-05	4.74375
ENSG00000070770	-0.288734	9.25192	-4.5837	2.21268e-05	0.000327514	2.44571
ENSG00000143314	-0.288243	9.60967	-5.6248	4.53927e-07	1.57307e-05	6.15359
ENSG00000034510	-0.288169	15.3433	-4.65817	1.69253e-05	0.000264654	2.70005
ENSG00000105669	-0.288038	11.1252	-3.11901	0.00273367	0.0162017	-2.05753
ENSG00000043143	-0.287952	10.0106	-2.71849	0.00845707	0.0399004	-3.07988
ENSG00000162852	-0.287889	11.6794	-3.14977	0.00249702	0.0150858	-1.97472
ENSG00000167699	-0.287693	9.99559	-3.19945	0.00215489	0.0133889	-1.83973
ENSG00000134330	-0.287666	10.2779	-3.99189	0.000173431	0.0017449	0.501711
ENSG00000188321	-0.287513	9.19872	-2.80356	0.00670644	0.0332297	-2.8717
ENSG00000187024	-0.287318	8.77103	-5.09742	3.36702e-06	7.54922e-05	4.23736
ENSG00000165672	-0.287122	10.7914	-3.30132	0.0015863	0.0105754	-1.55826
ENSG00000082515	-0.287025	10.0746	-3.75363	0.000381757	0.00330063	-0.237071
ENSG00000116983	-0.287	8.29229	-3.93028	0.000213188	0.00206291	0.308057
ENSG00000149806	-0.28697	14.1756	-2.07575	0.0419961	0.137747	-4.48152
ENSG00000263956	-0.286967	11.4997	-4.00599	0.000165392	0.00168188	0.546281
ENSG00000176083	-0.286827	8.86254	-1.37424	0.174228	0.375733	-5.62905
ENSG00000095564	-0.286687	10.7445	-3.88077	0.000251359	0.00236161	0.153713
ENSG00000104872	-0.28661	9.08047	-5.58121	5.3691e-07	1.76937e-05	5.99276
ENSG00000265491	-0.286318	10.6133	-4.86455	7.98128e-06	0.000147047	3.41476
ENSG00000166974	-0.286301	11.0246	-3.82595	0.000301251	0.00273617	-0.0157484
ENSG00000187824	-0.286212	7.93691	-6.34409	2.7175e-08	1.98502e-06	8.85589
ENSG00000137880	-0.286155	9.81314	-3.22003	0.00202646	0.0127869	-1.78336
ENSG00000075188	-0.286152	10.0312	-3.9526	0.00019787	0.00194049	0.377987
ENSG00000183281	-0.28604	8.70582	-2.11098	0.0387404	0.129624	-4.41295
ENSG00000196531	-0.286037	14.2221	-2.83663	0.00612105	0.030885	-2.78944
ENSG00000198467	-0.28599	8.33128	-4.41032	4.0994e-05	0.000542015	1.86149
ENSG00000104980	-0.285942	8.20874	-5.94456	1.31091e-07	5.94711e-06	7.34458
ENSG00000127774	-0.285857	9.59705	-4.61648	1.96694e-05	0.000297958	2.55742
ENSG00000204568	-0.285335	10.0777	-3.2338	0.00194462	0.0123638	-1.74552
ENSG00000107625	-0.284665	9.26283	-4.43057	3.81663e-05	0.000510815	1.92913
ENSG00000143183	-0.284587	11.4277	-3.55771	0.000716333	0.00550681	-0.823098
ENSG00000116459	-0.284414	11.3445	-4.27987	6.47374e-05	0.000789597	1.42963
ENSG00000117560	-0.284372	8.24841	-4.14605	0.000102758	0.00115772	0.993924
ENSG00000002586	-0.284337	9.8753	-3.81337	0.000313977	0.00282094	-0.0544412
ENSG00000132952	-0.284301	9.10895	-3.71571	0.000431824	0.00364577	-0.352068
ENSG00000247315	-0.283876	8.39225	-5.4099	1.03476e-06	2.93396e-05	5.36471
ENSG00000164081	-0.283852	8.83161	-4.74891	1.21816e-05	0.000203408	3.01252
ENSG00000080822	-0.283451	10.7867	-2.92987	0.00471481	0.0248939	-2.55355
ENSG00000157873	-0.283355	13.5036	-3.28678	0.00165776	0.0109127	-1.59882
ENSG00000104689	-0.283318	8.67573	-2.88032	0.00541989	0.0278587	-2.67964
ENSG00000113593	-0.2833	9.58417	-4.29995	6.03664e-05	0.000747773	1.49564
ENSG00000159658	-0.283205	10.7979	-4.29995	6.03664e-05	0.000747773	1.49564
ENSG00000063322	-0.283189	9.47481	-5.4779	7.981e-07	2.35865e-05	5.61322
ENSG00000181722	-0.282895	9.3423	-4.22554	7.81616e-05	0.000921025	1.2518
ENSG00000154930	-0.282781	9.39953	-4.53531	2.63095e-05	0.000378831	2.28152
ENSG00000174501	-0.282731	8.52187	-2.96665	0.00424748	0.0229395	-2.4589
ENSG00000136628	-0.282707	10.6021	-3.30229	0.00158161	0.0105638	-1.55554
ENSG00000171453	-0.282552	9.15846	-4.54577	2.5345e-05	0.000367365	2.31693
ENSG00000106305	-0.282496	9.90454	-4.61184	2.00006e-05	0.000302189	2.54157
ENSG00000047634	-0.282321	8.12892	-4.85705	8.20414e-06	0.000149889	3.38855
ENSG00000163161	-0.282144	9.07236	-4.33307	5.37719e-05	0.000678598	1.60493
ENSG00000089157	-0.282096	9.25881	-4.10638	0.000117684	0.00128466	0.866233
ENSG00000139990	-0.282042	9.92569	-4.26036	6.92792e-05	0.000834504	1.36562
ENSG00000131149	-0.281948	9.26725	-4.8579	8.17866e-06	0.000149736	3.39151
ENSG00000163947	-0.281856	11.9057	-2.8853	0.00534482	0.0275648	-2.66704
ENSG00000164048	-0.281772	9.1541	-3.7534	0.000382049	0.00330063	-0.237786
ENSG00000110955	-0.281598	13.901	-4.07307	0.000131811	0.00140379	0.759574
ENSG00000165502	-0.281361	13.7897	-3.48235	0.000908033	0.00670884	-1.04303
ENSG00000125611	-0.281344	9.73146	-3.26529	0.00176894	0.0114899	-1.65852
ENSG00000122873	-0.281233	10.7816	-3.42282	0.00109289	0.00777532	-1.21452
ENSG00000069702	-0.281159	10.3174	-2.03492	0.0460633	0.147731	-4.55974
ENSG00000107020	-0.280903	10.0573	-3.76175	0.000371786	0.00323387	-0.21236
ENSG00000168411	-0.280581	9.15898	-4.5753	2.28031e-05	0.000335534	2.41716
ENSG00000111843	-0.280518	11.4595	-2.51916	0.014308	0.0599431	-3.54763
ENSG00000184787	-0.280443	8.66113	-6.33809	2.78295e-08	1.99209e-06	8.83301
ENSG00000185875	-0.280289	8.20008	-4.4597	3.44278e-05	0.000470513	2.02673
ENSG00000152465	-0.280188	8.04556	-4.37964	4.56709e-05	0.000593076	1.7593
ENSG00000105518	-0.280045	11.4684	-2.26407	0.0270142	0.0987299	-4.10349
ENSG00000154743	-0.280028	9.03095	-4.48277	3.17226e-05	0.00044097	2.10423
ENSG00000171861	-0.279523	9.44811	-4.2102	8.24151e-05	0.000963496	1.20182
ENSG00000141127	-0.279336	9.94674	-4.05266	0.000141262	0.00148631	0.694464
ENSG00000068028	-0.27917	8.8019	-4.78657	1.06192e-05	0.000184003	3.14305
ENSG00000080608	-0.27909	9.25819	-3.91828	0.000221893	0.00213648	0.270541
ENSG00000186654	-0.278905	9.69608	-1.98844	0.051102	0.159319	-4.64711
ENSG00000137078	-0.278838	8.31138	-4.58836	2.17598e-05	0.000323729	2.46158
ENSG00000110917	-0.278822	9.93504	-4.45259	3.53059e-05	0.000479886	2.00288
ENSG00000166750	-0.278636	8.76479	-3.00491	0.00380729	0.0210314	-2.35952
ENSG00000115419	-0.27863	9.28164	-4.08188	0.000127925	0.0013716	0.787723
ENSG00000168564	-0.278611	9.16127	-4.52572	2.72254e-05	0.00038945	2.24909
ENSG00000101639	-0.278331	9.2851	-4.13955	0.000105072	0.00117979	0.972951
ENSG00000085978	-0.278304	9.84204	-5.9499	1.2838e-07	5.85453e-06	7.36464
ENSG00000106537	-0.278301	8.3983	-2.06991	0.0425582	0.139251	-4.4928
ENSG00000007255	-0.278205	8.91711	-6.17537	5.29527e-08	3.16737e-06	8.21493
ENSG00000168283	-0.27814	10.3211	-2.28927	0.025419	0.0942409	-4.05079
ENSG00000241468	-0.278109	11.8868	-3.00974	0.00375477	0.0208127	-2.34689
ENSG00000112996	-0.278042	9.75337	-3.98116	0.0001798	0.00179348	0.467853
ENSG00000091947	-0.277987	9.90975	-3.63535	0.000559442	0.00451744	-0.593299
ENSG00000164405	-0.277821	12.4768	-3.14806	0.00250967	0.0151465	-1.97934
ENSG00000115137	-0.2778	8.62767	-4.73455	1.28345e-05	0.000211878	2.9629
ENSG00000156787	-0.277436	8.88158	-4.66755	1.63618e-05	0.000258153	2.7322
ENSG00000133316	-0.277272	9.08727	-3.72766	0.000415402	0.0035375	-0.3159
ENSG00000164897	-0.276957	9.52159	-3.06007	0.00324689	0.018557	-2.21457
ENSG00000121851	-0.276581	11.5427	-3.85454	0.000274151	0.00254022	0.0724497
ENSG00000225663	-0.276527	8.76355	-3.55987	0.000711445	0.00548372	-0.816741
ENSG00000180011	-0.276278	9.27959	-3.56408	0.000702024	0.00542306	-0.80436
ENSG00000269404	-0.276115	8.3662	-2.51038	0.0146349	0.0610265	-3.56759
ENSG00000136003	-0.276102	11.1915	-3.629	0.000570931	0.00458477	-0.612215
ENSG00000136243	-0.276028	9.46502	-4.74502	1.23553e-05	0.0002053	2.99906
ENSG00000276045	-0.275953	9.3084	-3.20653	0.00210985	0.013175	-1.82036
ENSG00000163785	-0.275793	8.71597	-3.90071	0.000235254	0.00223891	0.215743
ENSG00000177889	-0.275539	10.6081	-3.32369	0.00148196	0.010017	-1.4956
ENSG00000140943	-0.275426	9.32735	-6.34316	2.72762e-08	1.98502e-06	8.85232
ENSG00000081721	-0.275362	10.1726	-3.41362	0.00112447	0.00795788	-1.24085
ENSG00000185436	-0.275331	8.2035	-3.91617	0.000223456	0.00214666	0.263959
ENSG00000136319	-0.275265	9.09574	-4.34753	5.1119e-05	0.000650288	1.65275
ENSG00000164118	-0.27524	9.88933	-3.60923	0.000608158	0.00482822	-0.670972
ENSG00000166938	-0.275007	9.78112	-4.02018	0.000157662	0.00162175	0.591237
ENSG00000101901	-0.274799	8.33148	-4.06442	0.000135739	0.00144122	0.731962
ENSG00000135372	-0.274744	9.12681	-3.79677	0.000331558	0.00295157	-0.105374
ENSG00000134594	-0.274701	8.46328	-4.58763	2.18169e-05	0.000323886	2.45909
ENSG00000131778	-0.274387	8.68795	-6.62799	8.78427e-09	8.2933e-07	9.94165
ENSG00000135845	-0.274287	9.82242	-7.14673	1.09785e-09	2.01842e-07	11.9424
ENSG00000163026	-0.274121	8.94473	-6.15631	5.70831e-08	3.30137e-06	8.14278
ENSG00000021300	-0.274043	8.44379	-4.11279	0.000115135	0.00126316	0.886836
ENSG00000124203	-0.273684	8.66105	-4.7903	1.04754e-05	0.000182416	3.15601
ENSG00000204435	-0.273597	11.7287	-2.92447	0.00478726	0.025223	-2.56736
ENSG00000173200	-0.273132	8.17141	-3.92509	0.000216911	0.00209429	0.291828
ENSG00000105819	-0.273017	10.9611	-3.98905	0.000175098	0.00175661	0.492728
ENSG00000141994	-0.272956	8.89958	-4.2994	6.0481e-05	0.000748662	1.49385
ENSG00000086848	-0.272847	8.66828	-5.90236	1.54594e-07	6.77767e-06	7.18634
ENSG00000178741	-0.272834	12.278	-3.30572	0.00156522	0.0104824	-1.54595
ENSG00000171033	-0.272733	8.40632	-3.40397	0.0011585	0.00814917	-1.2684
ENSG00000136891	-0.272569	8.73798	-4.99829	4.8708e-06	9.98646e-05	3.88521
ENSG00000049656	-0.272561	10.439	-4.25288	7.10991e-05	0.00085456	1.34115
ENSG00000100721	-0.272559	8.01589	-3.23369	0.00194525	0.0123638	-1.74581
ENSG00000167977	-0.272504	10.4427	-4.57297	2.2994e-05	0.000338059	2.40925
ENSG00000115368	-0.272437	9.9179	-3.40235	0.00116433	0.00818358	-1.27304
ENSG00000166839	-0.27243	9.13679	-2.33396	0.0227942	0.0862858	-3.95611
ENSG00000203667	-0.272315	8.67422	-3.44097	0.00103305	0.00741607	-1.16244
ENSG00000126067	-0.272218	10.7541	-3.95197	0.000198286	0.00194347	0.376018
ENSG00000104894	-0.272212	11.6063	-2.27158	0.02653	0.0973269	-4.08784
ENSG00000115875	-0.272064	9.87212	-2.63765	0.0104989	0.0472004	-3.27302
ENSG00000148300	-0.271919	8.91765	-3.39393	0.00119497	0.00837201	-1.29704
ENSG00000161265	-0.271654	8.67864	-6.28027	3.49891e-08	2.32365e-06	8.61301
ENSG00000176533	-0.271616	9.02935	-2.67942	0.00939367	0.0432902	-3.1738
ENSG00000135686	-0.271536	9.20074	-4.8132	9.63441e-06	0.000170664	3.23562
ENSG00000154229	-0.27152	9.27132	-3.39032	0.00120833	0.00845201	-1.3073
ENSG00000188322	-0.271173	8.69325	-6.15059	5.83847e-08	3.3446e-06	8.12113
ENSG00000176293	-0.271101	7.87134	-5.07716	3.6318e-06	7.96897e-05	4.16514
ENSG00000015676	-0.270889	8.86448	-4.14878	0.000101802	0.0011516	1.00272
ENSG00000196507	-0.270862	8.96351	-3.26547	0.00176799	0.011488	-1.65802
ENSG00000119599	-0.270782	8.23956	-4.66196	1.66955e-05	0.00026187	2.71303
ENSG00000102871	-0.270693	9.46418	-3.25181	0.00184223	0.0118863	-1.69583
ENSG00000115866	-0.270497	12.1622	-3.42001	0.00110244	0.00783049	-1.22256
ENSG00000122140	-0.27043	8.72063	-5.62628	4.51336e-07	1.5719e-05	6.15908
ENSG00000213185	-0.270178	8.09178	-4.31031	5.82234e-05	0.000727418	1.52978
ENSG00000136261	-0.270009	9.5962	-3.98595	0.000176929	0.00176888	0.482965
ENSG00000132718	-0.26987	10.6606	-2.68578	0.00923488	0.0427615	-3.15857
ENSG00000114405	-0.269724	8.46406	-2.85477	0.00582026	0.0296116	-2.744
ENSG00000135272	-0.269713	8.35864	-3.86753	0.000262621	0.00245023	0.11267
ENSG00000166669	-0.269633	8.84138	-4.227	7.77676e-05	0.000917143	1.25657
ENSG00000254505	-0.269574	10.4674	-4.86809	7.87803e-06	0.000145984	3.42716
ENSG00000140968	-0.269438	11.5561	-2.65563	0.0100091	0.0454981	-3.23044
ENSG00000118680	-0.269418	13.9538	-3.37545	0.00126489	0.00877035	-1.34954
ENSG00000077713	-0.269165	9.28796	-3.64545	0.000541617	0.00440609	-0.56316
ENSG00000100038	-0.26903	9.07631	-4.1821	9.0793e-05	0.00104761	1.11055
ENSG00000204256	-0.268847	11.9497	-4.74473	1.23682e-05	0.0002053	2.99807
ENSG00000205323	-0.268753	11.3775	-3.52773	0.000787474	0.00597222	-0.910976
ENSG00000166441	-0.268638	15.0357	-3.21335	0.00206734	0.0129653	-1.80169
ENSG00000166347	-0.268405	9.00859	-4.63674	1.82856e-05	0.000281886	2.62665
ENSG00000254999	-0.268366	10.5762	-2.9512	0.00443828	0.0236916	-2.49877
ENSG00000170946	-0.268226	8.53499	-3.54423	0.000747519	0.00571136	-0.862659
ENSG00000048544	-0.268166	10.8601	-5.18366	2.43699e-06	5.81482e-05	4.54595
ENSG00000100220	-0.268118	9.42712	-2.80547	0.00667135	0.0330934	-2.86698
ENSG00000143499	-0.267468	8.84614	-4.18205	9.08097e-05	0.00104761	1.11038
ENSG00000123131	-0.267284	10.2539	-3.66997	0.000500571	0.00413184	-0.48977
ENSG00000008988	-0.267103	14.8585	-2.56722	0.0126331	0.054576	-3.43746
ENSG00000037757	-0.266547	8.97117	-5.15113	2.75367e-06	6.4272e-05	4.4293
ENSG00000175130	-0.266328	10.4435	-2.45946	0.0166661	0.0676326	-3.68211
ENSG00000163399	-0.266133	9.95897	-3.021	0.00363513	0.0202912	-2.31743
ENSG00000102178	-0.265981	9.78122	-2.84725	0.00594325	0.0301233	-2.76286
ENSG00000006451	-0.265974	10.9817	-3.78931	0.000339759	0.00300924	-0.128209
ENSG00000136463	-0.265895	9.49257	-4.66908	1.62713e-05	0.000257189	2.73747
ENSG00000125246	-0.265792	8.68437	-4.1954	8.6729e-05	0.00100853	1.15372
ENSG00000185477	-0.265773	8.11945	-3.58125	0.000664814	0.00519769	-0.75377
ENSG00000088766	-0.265631	10.0763	-2.87359	0.00552275	0.0283207	-2.69663
ENSG00000169062	-0.26555	9.19691	-4.94514	5.93057e-06	0.000116125	3.69759
ENSG00000156469	-0.265406	9.06917	-4.26939	6.71394e-05	0.000813216	1.39523
ENSG00000177465	-0.265011	7.9639	-4.28714	6.312e-05	0.000774196	1.45352
ENSG00000196396	-0.264985	10.743	-2.93791	0.00460874	0.024467	-2.53294
ENSG00000128739	-0.263888	9.38618	-5.09923	3.34434e-06	7.51766e-05	4.24381
ENSG00000160953	-0.263881	8.79618	-4.01676	0.000159495	0.00163771	0.580381
ENSG00000160299	-0.263782	9.57143	-4.74811	1.22168e-05	0.000203606	3.00978
ENSG00000178028	-0.263517	9.80107	-5.91621	1.46451e-07	6.47572e-06	7.23826
ENSG00000147140	-0.263355	12.1593	-3.09794	0.00290769	0.0170536	-2.1139
ENSG00000170293	-0.263244	9.39469	-1.89362	0.06286	0.185583	-4.81984
ENSG00000175505	-0.263122	8.33204	-5.79949	2.30799e-07	9.3098e-06	6.80193
ENSG00000105583	-0.263105	11.8997	-4.91602	6.60365e-06	0.000126747	3.59518
ENSG00000126773	-0.262875	9.14994	-3.27753	0.00170476	0.0111644	-1.62454
ENSG00000106591	-0.262831	9.97724	-3.05632	0.00328232	0.0187125	-2.22446
ENSG00000177239	-0.262687	10.294	-4.60665	2.03768e-05	0.000306547	2.52388
ENSG00000112799	-0.26255	11.4927	-2.31699	0.0237615	0.0892405	-3.99226
ENSG00000112667	-0.262443	8.60178	-5.44077	9.19812e-07	2.68204e-05	5.47738
ENSG00000160753	-0.26219	9.85945	-4.71309	1.38744e-05	0.000225661	2.88885
ENSG00000079134	-0.261791	9.19468	-3.81001	0.000317465	0.00284643	-0.0647728
ENSG00000177700	-0.261763	8.49772	-5.10988	3.2138e-06	7.28044e-05	4.28181
ENSG00000128322	-0.261686	9.9623	-2.34008	0.0224545	0.0852401	-3.94304
ENSG00000184117	-0.261472	8.79664	-3.25909	0.00180231	0.0116589	-1.6757
ENSG00000165819	-0.261433	9.5063	-4.73078	1.30116e-05	0.00021339	2.94987
ENSG00000137700	-0.261215	9.18372	-4.42165	3.93885e-05	0.000522813	1.8993
ENSG00000180096	-0.261167	8.31645	-4.48265	3.17359e-05	0.00044097	2.10383
ENSG00000162384	-0.260877	10.2838	-5.37343	1.18892e-06	3.27535e-05	5.23188
ENSG00000099810	-0.260854	8.69502	-4.03611	0.000149405	0.00155698	0.641784
ENSG00000171421	-0.260709	10.342	-2.99463	0.0039211	0.02155	-2.3863
ENSG00000128596	-0.260404	8.33389	-4.81285	9.64679e-06	0.00017071	3.2344
ENSG00000126249	-0.260198	8.29269	-4.53982	2.58891e-05	0.000373701	2.2968
ENSG00000204227	-0.260107	11.1399	-4.63337	1.85094e-05	0.000284082	2.61511
ENSG00000205362	-0.259893	11.4153	-1.75753	0.083676	0.22715	-5.05455
ENSG00000175701	-0.259465	8.50204	-4.55624	2.44138e-05	0.000355047	2.35243
ENSG00000176973	-0.259409	10.8794	-2.73263	0.00813979	0.0386646	-3.04563
ENSG00000126814	-0.259164	12.3675	-4.45118	3.54825e-05	0.000481162	1.99816
ENSG00000109762	-0.25916	8.09119	-4.84231	8.65993e-06	0.000156578	3.33709
ENSG00000196187	-0.259019	9.13034	-3.06211	0.00322772	0.0184898	-2.20917
ENSG00000149557	-0.258962	8.40196	-3.51566	0.000817956	0.00615529	-0.946201
ENSG00000157796	-0.258566	8.85503	-3.64766	0.000537795	0.00438317	-0.556567
ENSG00000074842	-0.258463	9.47192	-3.34585	0.00138504	0.00944597	-1.43326
ENSG00000108384	-0.258398	8.40868	-4.59922	2.09285e-05	0.000314035	2.49853
ENSG00000171824	-0.258388	9.62882	-2.85354	0.00584034	0.0296705	-2.7471
ENSG00000204287	-0.258356	14.761	-1.93636	0.0573034	0.1731	-4.74291
ENSG00000177542	-0.258288	8.79443	-3.46459	0.000959809	0.00700978	-1.09438
ENSG00000106399	-0.258215	10.6516	-3.56975	0.000689518	0.00534414	-0.787666
ENSG00000189266	-0.258188	11.6722	-2.76889	0.00737524	0.0357401	-2.95715
ENSG00000117360	-0.257962	10.6674	-4.67852	1.57255e-05	0.000250603	2.76988
ENSG00000102030	-0.257823	9.54252	-5.23444	2.01287e-06	5.0481e-05	4.72858
ENSG00000267508	-0.257818	8.08266	-5.02619	4.39121e-06	9.21837e-05	3.98403
ENSG00000213782	-0.257757	9.68419	-4.62634	1.89835e-05	0.000289324	2.5911
ENSG00000172673	-0.257323	9.1934	-2.01018	0.0486899	0.153727	-4.60647
ENSG00000146576	-0.256899	10.0274	-3.4661	0.000955308	0.00698719	-1.09003
ENSG00000069206	-0.256821	8.71146	-2.85821	0.00576484	0.0293896	-2.73536
ENSG00000163617	-0.256483	8.02768	-4.2463	7.27414e-05	0.00086961	1.3196
ENSG00000180964	-0.256093	9.52816	-3.93232	0.000211744	0.0020512	0.314432
ENSG00000166199	-0.256076	9.27216	-4.24182	7.38778e-05	0.000879351	1.30497
ENSG00000105516	-0.256046	8.35141	-4.14788	0.000102117	0.00115438	0.99981
ENSG00000116106	-0.256028	8.02489	-4.4086	4.12432e-05	0.00054486	1.85576
ENSG00000198546	-0.255973	9.70888	-3.23887	0.00191529	0.0122394	-1.73156
ENSG00000204564	-0.255967	8.73139	-6.73966	5.62233e-09	6.17607e-07	10.3708
ENSG00000081870	-0.255954	9.5757	-3.02965	0.00354557	0.0199058	-2.29473
ENSG00000158604	-0.255728	10.7246	-2.39149	0.0197717	0.0772727	-3.83198
ENSG00000131143	-0.255701	14.6523	-3.51453	0.000820867	0.00617188	-0.949495
ENSG00000130741	-0.255679	11.9673	-2.82531	0.0063159	0.0316629	-2.81768
ENSG00000197694	-0.255507	9.17622	-3.48844	0.00089089	0.00661577	-1.02537
ENSG00000123395	-0.255397	9.52185	-3.9243	0.000217485	0.00209751	0.289352
ENSG00000112149	-0.25524	8.53952	-3.37312	0.00127401	0.00881958	-1.35617
ENSG00000158092	-0.255174	10.2979	-3.47485	0.000929556	0.0068447	-1.06473
ENSG00000205250	-0.255127	10.3541	-3.67851	0.000486989	0.00403881	-0.464142
ENSG00000100422	-0.255003	10.8946	-3.60309	0.00062018	0.00490805	-0.689174
ENSG00000182307	-0.254905	9.11871	-6.18929	5.01226e-08	3.01876e-06	8.26769
ENSG00000100445	-0.254783	8.47835	-5.61028	4.80053e-07	1.63762e-05	6.09998
ENSG00000263528	-0.254556	8.96783	-3.81836	0.000308869	0.00279085	-0.0391055
ENSG00000274736	-0.254512	8.05672	-2.45707	0.0167674	0.0679017	-3.68744
ENSG00000175193	-0.254511	10.7035	-3.68683	0.000474099	0.00394691	-0.439146
ENSG00000150045	-0.254487	11.0504	-1.11052	0.270986	0.499149	-5.94725
ENSG00000074582	-0.254463	8.36542	-5.17723	2.4966e-06	5.92469e-05	4.52287
ENSG00000040275	-0.254429	7.92063	-4.28772	6.29936e-05	0.000774196	1.45541
ENSG00000101158	-0.254057	9.76065	-4.10351	0.000118839	0.00129404	0.857036
ENSG00000160213	-0.254027	12.66	-3.60393	0.000618509	0.00490149	-0.686666
ENSG00000036448	-0.254006	9.61371	-0.72384	0.471838	0.693756	-6.29543
ENSG00000163728	-0.253858	10.3715	-3.193	0.00219668	0.0135765	-1.85734
ENSG00000066044	-0.253705	8.51089	-5.14981	2.76733e-06	6.43864e-05	4.42457
ENSG00000125520	-0.253566	8.36734	-6.28483	3.43629e-08	2.29955e-06	8.63036
ENSG00000110660	-0.253438	8.20912	-3.64725	0.00053849	0.00438678	-0.557769
ENSG00000168090	-0.253391	9.56432	-3.95483	0.000196399	0.00193019	0.384989
ENSG00000128563	-0.253285	9.5421	-5.74789	2.82006e-07	1.08972e-05	6.6098
ENSG00000197498	-0.253234	9.68661	-3.23748	0.00192324	0.012282	-1.73536
ENSG00000197635	-0.253231	8.45759	-2.56748	0.0126247	0.0545532	-3.43687
ENSG00000105404	-0.253213	10.8099	-3.23449	0.00194058	0.0123476	-1.74361
ENSG00000257727	-0.253208	9.7998	-2.81359	0.0065238	0.0325185	-2.84685
ENSG00000167967	-0.25319	10.5593	-2.93339	0.00466804	0.0247147	-2.54452
ENSG00000155561	-0.253082	9.68642	-4.05314	0.000141033	0.0014848	0.695986
ENSG00000182979	-0.25259	9.12379	-4.54056	2.58212e-05	0.000373031	2.29928
ENSG00000072818	-0.252552	10.8041	-3.2708	0.00173979	0.0113427	-1.64324
ENSG00000239697	-0.252376	10.1254	-3.95986	0.000193116	0.00190241	0.400802
ENSG00000178573	-0.252298	8.64137	-4.05908	0.000138224	0.00146227	0.714904
ENSG00000118579	-0.252261	10.625	-3.47357	0.000933296	0.00686934	-1.06845
ENSG00000104880	-0.252108	12.8057	-3.00568	0.00379889	0.0210039	-2.35751
ENSG00000232810	-0.251995	9.18118	-3.44238	0.00102855	0.00739288	-1.1584
ENSG00000117036	-0.251814	8.91971	-3.67031	0.00050002	0.00412924	-0.488744
ENSG00000115446	-0.251498	11.4015	-3.96845	0.000187634	0.00186219	0.427825
ENSG00000173914	-0.251408	9.63783	-4.69522	1.48032e-05	0.000237912	2.82729
ENSG00000008838	-0.251295	8.25024	-4.08689	0.000125763	0.00135675	0.803756
ENSG00000205937	-0.251285	9.16874	-4.84457	8.58863e-06	0.000156097	3.34496
ENSG00000168569	-0.251245	8.55092	-5.45795	8.61362e-07	2.52003e-05	5.54021
ENSG00000156603	-0.250983	9.26111	-3.58942	0.000647762	0.00508486	-0.729624
ENSG00000108654	-0.250875	13.5659	-3.03402	0.00350118	0.01972	-2.28326
ENSG00000106803	-0.250547	12.5364	-2.40593	0.0190717	0.0752014	-3.80044
ENSG00000148308	-0.250495	9.12543	-3.56209	0.000706457	0.00545248	-0.810206
ENSG00000173409	-0.249937	9.11729	-3.41502	0.00111962	0.00793315	-1.23685
ENSG00000105379	-0.249844	9.73382	-3.02985	0.00354357	0.0199058	-2.29422
ENSG00000106246	-0.249724	9.29774	-3.35527	0.00134568	0.00922075	-1.40667
ENSG00000114520	-0.249675	9.00564	-3.18155	0.00227277	0.0139893	-1.88855
ENSG00000134014	-0.249664	10.0169	-4.0854	0.000126399	0.00136108	0.799008
ENSG00000113460	-0.249645	8.68502	-2.81511	0.00649653	0.032401	-2.84308
ENSG00000167969	-0.249573	9.18403	-3.22531	0.00199473	0.0126277	-1.76887
ENSG00000198890	-0.249377	9.02214	-3.1994	0.0021552	0.0133889	-1.83986
ENSG00000103018	-0.249289	11.3289	-3.36395	0.00131038	0.00904162	-1.38215
ENSG00000103121	-0.249071	11.0357	-2.72324	0.00834923	0.0394876	-3.06839
ENSG00000029725	-0.248931	10.1881	-3.27102	0.00173861	0.0113393	-1.64262
ENSG00000118961	-0.248889	8.50275	-4.35816	4.92484e-05	0.000629701	1.68799
ENSG00000148334	-0.248221	9.35675	-4.47904	3.21454e-05	0.000445951	2.09169
ENSG00000140983	-0.248213	9.49851	-3.39078	0.00120662	0.00844345	-1.306
ENSG00000138166	-0.248175	9.14268	-2.78614	0.00703516	0.0344867	-2.91473
ENSG00000157106	-0.247969	10.7731	-3.56921	0.000690702	0.00534964	-0.78926
ENSG00000104897	-0.247798	10.2968	-2.37334	0.0206842	0.0801398	-3.87142
ENSG00000065268	-0.247685	10.0719	-2.86506	0.00565589	0.0289016	-2.71814
ENSG00000198105	-0.247324	8.30704	-3.50737	0.000839535	0.00629868	-0.970345
ENSG00000156738	-0.247319	8.05695	-2.68499	0.00925453	0.0428298	-3.16047
ENSG00000124299	-0.247286	10.2195	-2.64079	0.0104116	0.0469046	-3.26558
ENSG00000121417	-0.247151	9.33534	-4.84913	8.44625e-06	0.000153669	3.36087
ENSG00000139546	-0.247043	8.56122	-6.08432	7.57818e-08	3.97479e-06	7.87067
ENSG00000162604	-0.247027	11.1227	-2.50158	0.0149692	0.0621173	-3.58752
ENSG00000176209	-0.246903	9.95635	-2.7387	0.00800693	0.0381164	-3.03088
ENSG00000169926	-0.246647	11.2171	-2.93117	0.00469746	0.0248157	-2.55021
ENSG00000214113	-0.246629	8.28056	-3.81014	0.00031733	0.00284643	-0.0643755
ENSG00000167468	-0.246368	12.6458	-2.55674	0.0129824	0.0556538	-3.46163
ENSG00000129824	-0.246251	10.0156	-0.353788	0.724677	0.862059	-6.49293
ENSG00000119401	-0.246194	8.27149	-5.05991	3.87303e-06	8.35139e-05	4.10379
ENSG00000113649	-0.246186	8.55097	-4.97621	5.28631e-06	0.000106864	3.80718
ENSG00000105220	-0.246155	9.93485	-2.5204	0.0142623	0.0598276	-3.54481
ENSG00000164483	-0.246031	8.70121	-3.68396	0.000478513	0.00397986	-0.447782
ENSG00000157349	-0.24599	9.95641	-3.76859	0.000363575	0.00317987	-0.191503
ENSG00000188092	-0.245955	8.24714	-4.78389	1.07237e-05	0.000185446	3.13373
ENSG00000110063	-0.245954	8.6218	-4.09156	0.000123779	0.00133865	0.818715
ENSG00000112578	-0.245932	8.25382	-4.97024	5.40461e-06	0.000108752	3.78609
ENSG00000111667	-0.245697	9.54302	-3.1656	0.00238285	0.0145419	-1.93188
ENSG00000095059	-0.245661	9.90617	-3.9558	0.00019576	0.00192628	0.388047
ENSG00000163468	-0.245616	9.30721	-5.64542	4.19223e-07	1.48525e-05	6.22979
ENSG00000198648	-0.245588	9.55545	-3.13113	0.00263806	0.015758	-2.02498
ENSG00000179886	-0.245576	8.72446	-4.0819	0.000127916	0.0013716	0.787789
ENSG00000106635	-0.245573	8.91256	-5.64876	4.13856e-07	1.47518e-05	6.24214
ENSG00000156521	-0.24543	8.28769	-5.06185	3.84516e-06	8.30155e-05	4.11068
ENSG00000144580	-0.245343	8.63258	-4.75917	1.17348e-05	0.000197647	3.04805
ENSG00000156127	-0.245318	9.43288	-3.02357	0.00360835	0.020174	-2.3107
ENSG00000162076	-0.245246	8.25287	-4.63538	1.83759e-05	0.000282444	2.62198
ENSG00000176102	-0.245209	8.9198	-4.99331	4.96151e-06	0.000101236	3.86762
ENSG00000167962	-0.245183	9.59656	-3.91604	0.000223559	0.00214666	0.263528
ENSG00000116350	-0.245112	11.9024	-3.52008	0.000806657	0.00608599	-0.933301
ENSG00000198721	-0.244773	9.4337	-3.12808	0.00266183	0.0158829	-2.03318
ENSG00000106028	-0.244765	11.2635	-2.56044	0.0128583	0.0553296	-3.45312
ENSG00000167325	-0.244718	10.2705	-3.80725	0.000320356	0.0028694	-0.0732461
ENSG00000175575	-0.244337	9.03966	-4.13581	0.000106425	0.00119155	0.9609
ENSG00000170043	-0.244194	11.1712	-3.48787	0.000892482	0.00662196	-1.02703
ENSG00000102096	-0.24387	11.9198	-2.99621	0.0039034	0.021473	-2.38218
ENSG00000172757	-0.243503	13.3917	-2.39352	0.0196722	0.0769455	-3.82757
ENSG00000103319	-0.243482	8.66199	-3.49182	0.000881519	0.00655692	-1.01557
ENSG00000137411	-0.243398	9.14677	-2.70685	0.00872662	0.040885	-3.10796
ENSG00000038274	-0.243251	8.52986	-3.30027	0.00159133	0.0106044	-1.56118
ENSG00000167130	-0.243185	8.55588	-5.00094	4.82302e-06	9.94556e-05	3.89461
ENSG00000167635	-0.243092	9.68964	-2.03	0.0465758	0.148879	-4.56907
ENSG00000131943	-0.243067	8.34281	-3.86035	0.000268937	0.00249987	0.090422
ENSG00000266967	-0.242813	8.95827	-5.08153	3.57293e-06	7.87939e-05	4.18073
ENSG00000214253	-0.242574	10.8732	-1.61974	0.110273	0.275883	-5.27599
ENSG00000086598	-0.24247	10.4548	-3.75055	0.000385613	0.00332598	-0.246453
ENSG00000101294	-0.242457	8.91394	-2.67078	0.00961316	0.0440807	-3.19443
ENSG00000105618	-0.242345	9.74749	-3.45288	0.000995504	0.00720873	-1.12818
ENSG00000064201	-0.242145	9.63311	-3.12586	0.00267924	0.0159491	-2.03914
ENSG00000035141	-0.242092	9.35785	-3.55121	0.000731219	0.00560398	-0.842194
ENSG00000089163	-0.24205	7.99491	-5.64218	4.24497e-07	1.49783e-05	6.21782
ENSG00000184508	-0.241932	9.38923	-3.64195	0.00054773	0.00444135	-0.573608
ENSG00000147044	-0.241826	8.22034	-4.18575	8.96603e-05	0.00103778	1.12239
ENSG00000105135	-0.241698	8.89404	-4.29995	6.03657e-05	0.000747773	1.49565
ENSG00000135521	-0.241655	9.06357	-4.1832	9.04511e-05	0.00104485	1.11411
ENSG00000137492	-0.241649	11.1854	-2.3651	0.021111	0.0814501	-3.88925
ENSG00000184445	-0.24158	8.52721	-3.65792	0.00052036	0.00426695	-0.525881
ENSG00000160959	-0.241555	8.43728	-4.16442	9.64822e-05	0.00109997	1.05328
ENSG00000170310	-0.241411	9.80731	-3.166	0.00238002	0.0145393	-1.93079
ENSG00000223865	-0.241337	9.12161	-1.96535	0.0537771	0.16554	-4.68987
ENSG00000104529	-0.240822	8.81643	-5.66403	3.90144e-07	1.41082e-05	6.29868
ENSG00000020633	-0.240746	9.88701	-3.78285	0.000347017	0.00305956	-0.14796
ENSG00000197620	-0.240655	9.67501	-4.77288	1.11631e-05	0.000190033	3.09554
ENSG00000107485	-0.240647	8.23977	-3.99747	0.000170207	0.00172118	0.51933
ENSG00000205138	-0.240442	9.72682	-3.81858	0.000308652	0.00279033	-0.0384477
ENSG00000156239	-0.240418	8.36216	-4.45684	3.47782e-05	0.000474057	2.01714
ENSG00000172992	-0.240252	10.1666	-2.9611	0.00431515	0.0232403	-2.47325
ENSG00000065029	-0.239893	8.3121	-5.50517	7.18953e-07	2.1903e-05	5.71319
ENSG00000174282	-0.239865	10.4492	-2.90355	0.00507802	0.0264754	-2.62073
ENSG00000109107	-0.239862	10.0933	-2.21487	0.0303856	0.107585	-4.20496
ENSG00000196776	-0.239793	10.0579	-2.81019	0.00658522	0.0327563	-2.85528
ENSG00000162545	-0.239655	8.03441	-3.588	0.00065069	0.00510555	-0.733815
ENSG00000116898	-0.239343	10.0697	-3.42695	0.00107901	0.00768908	-1.2027
ENSG00000144935	-0.23901	7.88782	-5.55968	5.8325e-07	1.86918e-05	5.91348
ENSG00000136527	-0.23888	10.9782	-2.72943	0.00821058	0.038969	-3.05339
ENSG00000241837	-0.238794	12.6932	-2.69706	0.00895969	0.0417559	-3.13153
ENSG00000141698	-0.238505	8.36563	-3.17484	0.00231844	0.0142334	-1.90678
ENSG00000109606	-0.238487	11.7532	-2.7475	0.00781795	0.0373206	-3.00946
ENSG00000123159	-0.238479	8.25845	-4.33512	5.33876e-05	0.000674236	1.61171
ENSG00000132676	-0.238442	10.8136	-3.54996	0.000734109	0.00561873	-0.845856
ENSG00000213139	-0.23839	8.68849	-4.53275	2.65507e-05	0.000381675	2.27287
ENSG00000166881	-0.238371	8.35348	-4.8672	7.90402e-06	0.000146241	3.42402
ENSG00000012817	-0.238215	8.28723	-0.952017	0.344719	0.579411	-6.10724
ENSG00000133056	-0.238143	8.35055	-4.75989	1.17042e-05	0.000197323	3.05053
ENSG00000197451	-0.238092	9.88777	-3.58224	0.000662723	0.00518831	-0.750843
ENSG00000174109	-0.238057	9.10071	-5.69815	3.41937e-07	1.2707e-05	6.42508
ENSG00000171204	-0.237995	10.8941	-1.95575	0.0549241	0.167916	-4.70751
ENSG00000172725	-0.237823	9.04343	-3.37393	0.00127082	0.00880099	-1.35386
ENSG00000125846	-0.237662	8.33671	-4.41104	4.08898e-05	0.000541046	1.8639
ENSG00000181896	-0.237432	8.90886	-2.85137	0.00587573	0.029833	-2.75255
ENSG00000183117	-0.23739	7.95484	-3.89129	0.000242731	0.00229537	0.186428
ENSG00000131373	-0.237249	10.0284	-3.8271	0.000300114	0.0027301	-0.0122133
ENSG00000102678	-0.237229	7.83209	-5.74591	2.84181e-07	1.0957e-05	6.60243
ENSG00000108591	-0.236751	8.61325	-4.12885	0.00010899	0.00121121	0.93847
ENSG00000144659	-0.23669	8.99697	-2.53713	0.0136596	0.057913	-3.50664
ENSG00000135362	-0.236389	9.62175	-2.3435	0.0222665	0.084766	-3.93571
ENSG00000119431	-0.236379	8.49384	-4.74821	1.22124e-05	0.000203606	3.01013
ENSG00000124641	-0.236142	10.1071	-4.04173	0.000146591	0.00153314	0.659657
ENSG00000159917	-0.236029	8.15546	-4.43774	3.72107e-05	0.000501483	1.95313
ENSG00000111674	-0.235854	8.69558	-3.06427	0.00320747	0.018404	-2.20343
ENSG00000111364	-0.235687	9.42057	-3.96002	0.00019301	0.00190241	0.401321
ENSG00000135108	-0.235505	9.28014	-6.58211	1.05486e-08	9.69697e-07	9.76563
ENSG00000275395	-0.235458	8.33832	-3.23518	0.0019366	0.0123313	-1.74172
ENSG00000133574	-0.23533	13.8195	-2.5037	0.0148877	0.0618234	-3.58271
ENSG00000086475	-0.23521	9.19738	-3.48408	0.000903135	0.00668114	-1.03802
ENSG00000178980	-0.235103	10.1343	-3.17927	0.00228821	0.0140626	-1.89476
ENSG00000137818	-0.235017	15.0027	-2.39347	0.0196747	0.0769455	-3.82768
ENSG00000159377	-0.234772	11.9273	-2.76839	0.00738531	0.0357714	-2.95837
ENSG00000132570	-0.234719	8.18466	-4.16086	9.76693e-05	0.00111133	1.04176
ENSG00000181991	-0.234443	9.94032	-3.39574	0.00118831	0.00833198	-1.29187
ENSG00000114942	-0.234266	11.3797	-1.75498	0.0841142	0.227844	-5.05879
ENSG00000141971	-0.233933	9.76748	-3.36889	0.00129065	0.00892064	-1.36815
ENSG00000140987	-0.233736	8.87872	-4.01525	0.00016031	0.00164511	0.575592
ENSG00000147535	-0.233713	8.64247	-3.87558	0.000255718	0.00239612	0.137613
ENSG00000101166	-0.233698	9.22981	-3.37661	0.0012604	0.00875314	-1.34626
ENSG00000122406	-0.233603	13.7528	-1.42344	0.159533	0.354524	-5.56262
ENSG00000262814	-0.233539	9.01276	-3.14375	0.00254175	0.0153044	-1.99096
ENSG00000161328	-0.233376	7.8405	-6.09794	7.18303e-08	3.82496e-06	7.92209
ENSG00000146676	-0.233354	11.1211	-3.43382	0.00105624	0.00754838	-1.18297
ENSG00000189409	-0.233322	8.58665	-3.26175	0.00178792	0.0115916	-1.66833
ENSG00000130702	-0.233127	8.07653	-3.44594	0.00101722	0.00733257	-1.14816
ENSG00000213123	-0.233058	8.53813	-4.26719	6.7656e-05	0.000817772	1.388
ENSG00000267673	-0.232993	8.0705	-4.83319	8.95446e-06	0.000161236	3.30526
ENSG00000227057	-0.232707	9.01728	-3.07908	0.00307229	0.0178038	-2.16416
ENSG00000197586	-0.232673	9.16409	-3.86088	0.000268467	0.00249949	0.0920591
ENSG00000143919	-0.232599	8.43794	-5.43109	9.54414e-07	2.7599e-05	5.44205
ENSG00000182180	-0.23251	9.705	-4.9914	4.99693e-06	0.000101721	3.86084
ENSG00000131871	-0.232508	9.17842	-3.26894	0.00174955	0.0113893	-1.64838
ENSG00000103266	-0.232405	9.88866	-2.73559	0.00807463	0.0383968	-3.03843
ENSG00000119397	-0.232374	9.22152	-3.25889	0.00180341	0.0116617	-1.67626
ENSG00000071564	-0.232293	8.51203	-3.11234	0.00278766	0.0164491	-2.0754
ENSG00000169249	-0.232213	10.2967	-2.17465	0.0334109	0.115969	-4.2865
ENSG00000160058	-0.231895	10.453	-4.91839	6.5462e-06	0.000126077	3.60351
ENSG00000065057	-0.231799	8.361	-4.57178	2.30924e-05	0.00033922	2.4052
ENSG00000156504	-0.23161	9.44691	-4.40091	4.23762e-05	0.000557337	1.83012
ENSG00000162976	-0.231603	11.1354	-2.18618	0.0325181	0.113615	-4.26327
ENSG00000111962	-0.231579	7.98794	-3.79688	0.000331439	0.00295157	-0.10504
ENSG00000083812	-0.231421	10.0428	-3.07839	0.00307846	0.0178336	-2.16599
ENSG00000145439	-0.231125	9.1671	-3.79792	0.000330306	0.00294493	-0.101838
ENSG00000198556	-0.230721	8.42042	-3.69966	0.000454848	0.00381208	-0.400507
ENSG00000159753	-0.230679	8.05319	-4.8575	8.19058e-06	0.000149798	3.39012
ENSG00000160856	-0.230661	8.2973	-3.93885	0.000207178	0.00201367	0.334874
ENSG00000182378	-0.230593	8.99664	-2.93222	0.00468354	0.0247662	-2.54752
ENSG00000137288	-0.23043	9.17673	-2.61042	0.0112816	0.049948	-3.33701
ENSG00000149932	-0.230298	10.6004	-2.79078	0.00694628	0.034196	-2.9033
ENSG00000130023	-0.229898	8.58334	-4.10577	0.000117929	0.00128654	0.864271
ENSG00000167397	-0.2298	10.4741	-3.99653	0.000170744	0.00172383	0.516374
ENSG00000168795	-0.229663	8.4015	-4.7772	1.09885e-05	0.000187887	3.11053
ENSG00000133256	-0.229642	7.91981	-4.83686	8.83486e-06	0.000159246	3.31806
ENSG00000183628	-0.229585	8.15356	-4.82359	9.27501e-06	0.000165988	3.27179
ENSG00000025156	-0.229222	8.66697	-4.1792	9.17039e-05	0.00105514	1.10115
ENSG00000105289	-0.229111	8.03035	-3.49284	0.000878697	0.00654191	-1.0126
ENSG00000100346	-0.228998	8.10818	-4.23518	7.55973e-05	0.000895183	1.28327
ENSG00000204308	-0.228844	9.11174	-4.0902	0.000124355	0.00134322	0.814348
ENSG00000174004	-0.228838	9.31444	-2.0348	0.0460763	0.147745	-4.55997
ENSG00000144741	-0.22871	8.10981	-4.301	6.01457e-05	0.000747158	1.4991
ENSG00000138382	-0.228706	9.92087	-2.37325	0.0206888	0.0801399	-3.87161
ENSG00000101365	-0.228639	10.4767	-3.21002	0.00208799	0.0130579	-1.81081
ENSG00000122566	-0.228599	12.48	-1.63758	0.106485	0.268882	-5.24825
ENSG00000119514	-0.228527	7.98324	-6.07882	7.74381e-08	4.03742e-06	7.84991
ENSG00000163291	-0.228496	8.166	-3.61014	0.000606391	0.00481857	-0.668267
ENSG00000168280	-0.228365	8.20846	-3.38361	0.00123355	0.00860085	-1.32638
ENSG00000105829	-0.228299	8.51654	-3.3282	0.00146176	0.00989964	-1.48296
ENSG00000065717	-0.228018	8.08345	-4.72612	1.32337e-05	0.000216625	2.93379
ENSG00000164331	-0.228007	9.52342	-2.06663	0.0428762	0.140055	-4.4991
ENSG00000173812	-0.227722	12.7372	-2.47248	0.0161239	0.0658297	-3.65301
ENSG00000144560	-0.227591	9.63023	-3.99653	0.000170745	0.00172383	0.516367
ENSG00000135775	-0.22746	9.38305	-3.04071	0.00343413	0.0194049	-2.26565
ENSG00000105568	-0.227437	11.0493	-2.05765	0.0437588	0.142353	-4.51636
ENSG00000177192	-0.227392	8.23688	-4.50207	2.96191e-05	0.000416193	2.16923
ENSG00000243147	-0.22728	11.4334	-2.64029	0.0104254	0.0469548	-3.26676
ENSG00000180917	-0.227256	9.0833	-3.24463	0.0018824	0.0120875	-1.71565
ENSG00000157538	-0.227107	9.98965	-3.80519	0.000322527	0.00288589	-0.0795611
ENSG00000160439	-0.227104	8.37927	-3.40576	0.00115211	0.008114	-1.26329
ENSG00000125877	-0.226865	9.2116	-5.23932	1.97613e-06	4.97336e-05	4.74618
ENSG00000142534	-0.22684	15.5031	-3.34711	0.00137971	0.00941696	-1.4297
ENSG00000189369	-0.226817	9.12945	-2.94775	0.00448195	0.0238664	-2.50765
ENSG00000184709	-0.226792	8.05195	-3.38255	0.00123759	0.0086256	-1.3294
ENSG00000161960	-0.226732	13.9542	-2.67943	0.00939327	0.0432902	-3.17376
ENSG00000168792	-0.226664	8.31038	-2.48729	0.0155264	0.0640039	-3.61975
ENSG00000130726	-0.226655	9.1338	-2.73906	0.00799911	0.0380895	-3.03
ENSG00000137992	-0.226536	10.0465	-3.89608	0.000238906	0.00226656	0.201308
ENSG00000112782	-0.22651	8.01055	-4.28166	6.43358e-05	0.000785796	1.4355
ENSG00000172215	-0.226454	8.13438	-2.65324	0.0100731	0.04566	-3.23612
ENSG00000180884	-0.226453	8.66637	-4.53692	2.61591e-05	0.000377287	2.28696
ENSG00000139679	-0.226259	10.218	-1.92257	0.0590482	0.176901	-4.76789
ENSG00000034533	-0.22614	9.17965	-3.95452	0.000196599	0.00193019	0.384033
ENSG00000136828	-0.225809	8.55582	-3.28461	0.00166864	0.0109607	-1.60483
ENSG00000170638	-0.225539	12.6675	-2.74986	0.0077678	0.0371603	-3.00369
ENSG00000135720	-0.225537	11.4668	-3.16721	0.00237152	0.014493	-1.92751
ENSG00000213316	-0.225473	7.92026	-4.17279	9.37469e-05	0.0010751	1.08038
ENSG00000204237	-0.225437	9.86228	-3.10757	0.00282696	0.016636	-2.08819
ENSG00000124570	-0.225256	11.9881	-2.46635	0.0163771	0.0667077	-3.66672
ENSG00000156804	-0.225252	8.42455	-4.25225	7.12552e-05	0.000855356	1.33908
ENSG00000088356	-0.225197	9.55018	-4.51894	2.78917e-05	0.000396384	2.22617
ENSG00000162695	-0.225147	11.1783	-3.2318	0.00195633	0.0124162	-1.75103
ENSG00000174373	-0.22494	9.31536	-2.21971	0.030038	0.106806	-4.19506
ENSG00000128040	-0.224784	7.86802	-4.55134	2.48452e-05	0.00036102	2.33582
ENSG00000116288	-0.224475	10.5261	-1.70079	0.093904	0.246376	-5.14773
ENSG00000176978	-0.224451	9.49541	-2.8259	0.0063056	0.0316522	-2.81621
ENSG00000070423	-0.224445	9.41543	-5.42773	9.66747e-07	2.78634e-05	5.42976
ENSG00000164040	-0.224284	10.8281	-2.58874	0.0119426	0.0522389	-3.3876
ENSG00000186106	-0.224032	8.94117	-2.57533	0.0123688	0.0538068	-3.41871
ENSG00000175550	-0.223992	11.5131	-2.03144	0.0464257	0.148566	-4.56635
ENSG00000176485	-0.22397	9.57399	-2.04766	0.0447596	0.144701	-4.53549
ENSG00000116586	-0.223951	10.7827	-3.29533	0.00161535	0.0107155	-1.57497
ENSG00000126458	-0.223721	9.99157	-2.01461	0.0482102	0.152544	-4.59814
ENSG00000100591	-0.223456	9.72388	-4.78096	1.08387e-05	0.000187063	3.12359
ENSG00000137168	-0.223406	8.47476	-3.92755	0.000215139	0.00207948	0.299518
ENSG00000003249	-0.223338	8.10179	-4.11851	0.00011291	0.00124658	0.905206
ENSG00000143793	-0.223314	8.804	-4.13153	0.000107997	0.00120452	0.947089
ENSG00000253797	-0.223225	9.25626	-4.72617	1.32314e-05	0.000216625	2.93395
ENSG00000154153	-0.222964	8.2962	-3.3345	0.00143393	0.00972527	-1.46524
ENSG00000183336	-0.222901	10.548	-2.08088	0.0415075	0.136587	-4.4716
ENSG00000163918	-0.222835	8.82335	-4.32964	5.44219e-05	0.00068581	1.59358
ENSG00000156928	-0.222812	11.0563	-3.7754	0.000355578	0.00312695	-0.170729
ENSG00000114503	-0.222706	8.5109	-4.34204	5.21106e-05	0.000660975	1.63459
ENSG00000183828	-0.222538	9.15839	-2.8933	0.00522626	0.0270947	-2.64676
ENSG00000112394	-0.222163	8.27835	-3.49833	0.000863714	0.00644532	-0.996664
ENSG00000278845	-0.222102	9.24383	-3.65101	0.000532038	0.00434842	-0.546546
ENSG00000172115	-0.222028	8.42262	-4.47141	3.30272e-05	0.000454932	2.06606
ENSG00000164182	-0.222015	9.32983	-2.66615	0.00973247	0.0444993	-3.20543
ENSG00000197043	-0.222002	8.52508	-4.06989	0.000133243	0.00141731	0.749415
ENSG00000088986	-0.221988	12.0403	-2.96223	0.00430122	0.0231822	-2.47031
ENSG00000063587	-0.221965	8.6585	-5.49351	7.51817e-07	2.26093e-05	5.6704
ENSG00000133393	-0.221816	10.0723	-3.14067	0.00256499	0.0154005	-1.99929
ENSG00000165733	-0.22174	9.70851	-2.87842	0.00544866	0.0279901	-2.68443
ENSG00000126524	-0.221694	9.41029	-1.13714	0.259778	0.486051	-5.91806
ENSG00000148840	-0.221452	8.77472	-4.13158	0.000107977	0.00120452	0.947265
ENSG00000111906	-0.221265	11.0919	-2.36562	0.0210836	0.0813985	-3.88812
ENSG00000164978	-0.221171	9.078	-2.30034	0.0247453	0.0922126	-4.02749
ENSG00000182372	-0.221095	8.11802	-2.96912	0.00421768	0.022828	-2.45252
ENSG00000171202	-0.221067	10.2077	-2.62264	0.0109239	0.0486906	-3.30835
ENSG00000198056	-0.22095	9.0491	-3.78968	0.000339345	0.0030071	-0.127071
ENSG00000171488	-0.220876	8.29422	-3.29953	0.00159491	0.0106194	-1.56325
ENSG00000163832	-0.220838	8.8405	-3.98668	0.000176495	0.00176657	0.485268
ENSG00000048471	-0.220771	9.51724	-2.15404	0.0350614	0.120334	-4.32779
ENSG00000139405	-0.22076	8.76451	-4.02143	0.000156999	0.00161683	0.595198
ENSG00000182195	-0.220724	8.17195	-3.30241	0.00158102	0.0105638	-1.5552
ENSG00000067840	-0.220665	8.30857	-3.45054	0.00100278	0.00725239	-1.13492
ENSG00000160221	-0.220301	9.28424	-3.69653	0.000459474	0.00384163	-0.40994
ENSG00000167535	-0.220252	8.27061	-4.1563	9.92091e-05	0.00112665	1.02703
ENSG00000176396	-0.220251	8.42559	-3.53789	0.000762636	0.00580654	-0.881239
ENSG00000004487	-0.220217	9.42236	-3.58016	0.000667117	0.0052087	-0.756983
ENSG00000088543	-0.220138	7.89698	-6.56418	1.13302e-08	1.00966e-06	9.6969
ENSG00000178567	-0.219927	9.41086	-4.18141	9.10112e-05	0.00104924	1.10829
ENSG00000173163	-0.219815	10.5631	-3.85005	0.000278245	0.00256456	0.0585748
ENSG00000167700	-0.219783	9.22003	-2.66374	0.00979524	0.0446927	-3.21117
ENSG00000164896	-0.219739	8.43179	-4.11674	0.000113594	0.00125144	0.899521
ENSG00000158042	-0.219715	10.0992	-3.74681	0.000390334	0.00335841	-0.257814
ENSG00000275835	-0.219674	8.0341	-3.88778	0.000245578	0.00231477	0.175506
ENSG00000013275	-0.219613	9.1344	-2.77421	0.00726886	0.0353545	-2.9441
ENSG00000256060	-0.219552	8.62975	-2.99332	0.00393591	0.0216178	-2.38972
ENSG00000181523	-0.219384	10.1073	-2.12871	0.037187	0.126058	-4.37807
ENSG00000139537	-0.219323	8.35758	-2.80918	0.00660345	0.0328311	-2.85777
ENSG00000035720	-0.219235	8.38988	-1.59277	0.116207	0.28607	-5.3174
ENSG00000160318	-0.219229	8.85648	-2.18844	0.0323452	0.113147	-4.25869
ENSG00000101019	-0.219039	8.40889	-4.22757	7.76139e-05	0.000915967	1.25843
ENSG00000173226	-0.219019	8.45796	-5.62797	4.4841e-07	1.56639e-05	6.16531
ENSG00000185803	-0.219018	8.75553	-3.12569	0.00268056	0.0159491	-2.03959
ENSG00000166411	-0.218937	9.05704	-2.6487	0.0101954	0.0460991	-3.24688
ENSG00000068831	-0.218861	10.9587	-3.66323	0.000511552	0.0042046	-0.509983
ENSG00000103657	-0.218754	10.0213	-4.00807	0.000164239	0.00167265	0.552851
ENSG00000160075	-0.218586	12.7483	-3.29309	0.00162635	0.010768	-1.58122
ENSG00000080546	-0.218545	9.55975	-2.69644	0.00897439	0.0417768	-3.133
ENSG00000070761	-0.218535	9.23716	-4.65729	1.69792e-05	0.000265259	2.69703
ENSG00000185989	-0.218412	8.57813	-4.08215	0.000127807	0.0013716	0.788593
ENSG00000105619	-0.21832	8.96117	-4.13107	0.000108166	0.00120534	0.945618
ENSG00000149929	-0.21808	8.9957	-2.84648	0.0059561	0.0301709	-2.76481
ENSG00000161542	-0.217897	10.3065	-3.52743	0.000788199	0.00597512	-0.911829
ENSG00000158481	-0.217888	8.09048	-3.7529	0.00038267	0.00330383	-0.239301
ENSG00000165660	-0.217827	9.83601	-3.89079	0.000243137	0.00229728	0.184864
ENSG00000104998	-0.217741	10.1412	-1.8189	0.0736706	0.207303	-4.95065
ENSG00000163344	-0.217678	8.71086	-4.51383	2.84045e-05	0.000402036	2.20891
ENSG00000148187	-0.217625	8.88981	-4.90955	6.76306e-06	0.000129097	3.57247
ENSG00000116857	-0.217603	8.52605	-3.55438	0.000723909	0.00555283	-0.832866
ENSG00000129675	-0.217593	12.2598	-2.82291	0.00635801	0.0318374	-2.82367
ENSG00000167077	-0.217039	8.36041	-4.97158	5.37771e-06	0.000108461	3.79084
ENSG00000106615	-0.216744	10.3955	-2.89755	0.00516423	0.0268817	-2.63596
ENSG00000124608	-0.216716	8.56477	-4.93279	6.20744e-06	0.000120466	3.65412
ENSG00000125944	-0.216551	10.7766	-1.97185	0.0530122	0.16385	-4.67787
ENSG00000109063	-0.2165	8.11416	-3.48453	0.000901859	0.00667684	-1.03671
ENSG00000137266	-0.216379	8.00759	-5.07238	3.69713e-06	8.06169e-05	4.14813
ENSG00000101464	-0.216348	8.88261	-4.58471	2.20472e-05	0.000326613	2.44913
ENSG00000104731	-0.216342	9.1643	-3.63143	0.000566507	0.00455553	-0.604977
ENSG00000037042	-0.216299	8.48185	-5.13574	2.91726e-06	6.74873e-05	4.3742
ENSG00000128394	-0.216153	9.04934	-3.60245	0.000621433	0.00491113	-0.691052
ENSG00000135960	-0.216098	7.93821	-3.85102	0.00027736	0.00255909	0.0615591
ENSG00000198301	-0.21593	10.655	-2.31534	0.0238573	0.0895533	-3.99575
ENSG00000105879	-0.21586	10.1373	-3.59769	0.000630931	0.00496837	-0.705154
ENSG00000113851	-0.215759	10.7003	-2.43199	0.0178643	0.071253	-3.7431
ENSG00000169188	-0.215694	8.9911	-2.63972	0.0104413	0.047014	-3.26811
ENSG00000132341	-0.215693	9.02817	-3.24137	0.00190095	0.0121664	-1.72466
ENSG00000071894	-0.215668	9.41931	-2.38184	0.0202525	0.0787644	-3.85299
ENSG00000187522	-0.215564	9.13888	-3.04853	0.00335732	0.0190465	-2.24505
ENSG00000126456	-0.215499	10.1389	-2.31759	0.0237264	0.0891579	-3.99097
ENSG00000116670	-0.21526	10.5529	-3.89837	0.000237096	0.00225184	0.208434
ENSG00000196305	-0.215257	8.25573	-5.49341	7.52091e-07	2.26093e-05	5.67005
ENSG00000107140	-0.215225	8.74971	-2.34966	0.0219311	0.0838363	-3.92249
ENSG00000100335	-0.215118	9.537	-3.23879	0.00191572	0.0122394	-1.73177
ENSG00000130244	-0.21497	8.6101	-3.88128	0.000250928	0.00235883	0.15532
ENSG00000198855	-0.214911	9.01117	-4.60715	2.03405e-05	0.000306265	2.52558
ENSG00000167526	-0.214536	9.14733	-3.18322	0.00226148	0.0139327	-1.88399
ENSG00000149541	-0.214513	8.51977	-3.65876	0.000518948	0.00425937	-0.523351
ENSG00000070882	-0.214387	8.21761	-5.11019	3.21002e-06	7.28044e-05	4.28293
ENSG00000074800	-0.214361	12.8525	-1.73359	0.0878735	0.235182	-5.09421
ENSG00000109452	-0.214113	8.80654	-3.51493	0.000819835	0.00616677	-0.948328
ENSG00000126756	-0.214062	10.0729	-3.22295	0.00200883	0.0126986	-1.77534
ENSG00000115282	-0.213929	9.82967	-3.43051	0.00106714	0.00761698	-1.19247
ENSG00000128294	-0.213777	12.0628	-2.51308	0.0145335	0.0607133	-3.56145
ENSG00000136270	-0.213747	8.55211	-3.30961	0.00154685	0.0103833	-1.53508
ENSG00000116521	-0.213645	9.04982	-4.25183	7.13594e-05	0.000856019	1.3377
ENSG00000170684	-0.213622	9.24482	-3.11083	0.00280004	0.0165054	-2.07944
ENSG00000171867	-0.213608	10.7578	-2.33895	0.022517	0.0854219	-3.94546
ENSG00000069998	-0.213139	9.33717	-3.01746	0.00367235	0.0204402	-2.3267
ENSG00000183808	-0.213067	10.0966	-1.49625	0.139571	0.3246	-5.46031
ENSG00000089692	-0.21293	8.66461	-2.14273	0.035997	0.122798	-4.3503
ENSG00000033030	-0.212915	8.94133	-4.02748	0.000153827	0.0015964	0.614378
ENSG00000241553	-0.212784	12.0784	-2.81796	0.00644555	0.032202	-2.83598
ENSG00000086102	-0.212433	8.82499	-4.4432	3.64988e-05	0.000494177	1.97142
ENSG00000166197	-0.212369	8.03218	-3.91766	0.000222353	0.00213974	0.268598
ENSG00000134744	-0.212362	8.74063	-4.00916	0.000163636	0.00166943	0.556304
ENSG00000149809	-0.212302	8.64511	-3.20574	0.00211485	0.0131907	-1.82253
ENSG00000166337	-0.212288	11.4373	-2.97566	0.00413977	0.0224899	-2.43559
ENSG00000177707	-0.212027	7.99159	-3.35978	0.00132723	0.00913374	-1.39394
ENSG00000120158	-0.21162	8.03333	-3.99982	0.000168866	0.00170882	0.526757
ENSG00000182899	-0.211171	14.8578	-1.67434	0.0990119	0.256009	-5.19022
ENSG00000254004	-0.211073	8.34847	-3.12651	0.00267411	0.0159243	-2.03739
ENSG00000140948	-0.210955	8.27383	-3.58998	0.00064661	0.00508038	-0.727969
ENSG00000099341	-0.210874	9.96864	-3.85271	0.000275818	0.00255161	0.066775
ENSG00000120942	-0.210872	8.78	-5.59234	5.14399e-07	1.71681e-05	6.03379
ENSG00000170476	-0.21077	8.63702	-1.73598	0.0874467	0.234291	-5.09027
ENSG00000164406	-0.210737	8.18327	-3.46593	0.000955818	0.00698799	-1.09053
ENSG00000159199	-0.210734	9.31909	-3.29395	0.00162211	0.0107439	-1.57881
ENSG00000151353	-0.210723	8.62731	-3.73763	0.000402161	0.00344489	-0.285672
ENSG00000167280	-0.210354	9.12215	-2.77581	0.00723705	0.0352646	-2.94016
ENSG00000179010	-0.210212	11.6949	-2.62465	0.0108663	0.0485274	-3.30364
ENSG00000104299	-0.210101	9.75109	-4.02287	0.000156239	0.00161281	0.599758
ENSG00000141101	-0.210017	8.10025	-5.19673	2.32013e-06	5.63154e-05	4.59288
ENSG00000100804	-0.209711	9.17875	-2.3065	0.0243771	0.0912104	-4.01447
ENSG00000198393	-0.209688	8.89467	-5.03777	4.20607e-06	8.93815e-05	4.02511
ENSG00000168060	-0.209653	8.47943	-4.00412	0.000166439	0.00169006	0.540352
ENSG00000277632	-0.209168	8.1411	-2.88526	0.00534536	0.0275648	-2.66713
ENSG00000156502	-0.209001	8.69703	-2.97414	0.00415777	0.0225597	-2.43953
ENSG00000103356	-0.208889	8.34506	-5.03671	4.22262e-06	8.95051e-05	4.02137
ENSG00000197696	-0.208887	8.02976	-4.77648	1.10172e-05	0.000188101	3.10805
ENSG00000159231	-0.208677	7.89841	-3.04767	0.00336567	0.0190765	-2.24731
ENSG00000158411	-0.208416	10.2858	-2.74534	0.00786376	0.0375269	-3.0147
ENSG00000120053	-0.208252	9.01796	-3.66337	0.000511316	0.0042046	-0.509553
ENSG00000175348	-0.208216	11.3245	-3.62754	0.000573591	0.00460401	-0.616539
ENSG00000083844	-0.208178	8.93215	-3.27919	0.00169623	0.011121	-1.61992
ENSG00000177082	-0.208158	9.06484	-3.24352	0.0018887	0.0121152	-1.71872
ENSG00000159884	-0.208067	8.51607	-5.36502	1.22756e-06	3.3606e-05	5.20129
ENSG00000137824	-0.208027	9.46666	-3.41469	0.00112075	0.00793799	-1.23779
ENSG00000137364	-0.207984	9.38368	-3.19682	0.00217181	0.0134657	-1.8469
ENSG00000171314	-0.207764	10.9372	-2.23225	0.0291544	0.104302	-4.16933
ENSG00000104643	-0.207284	9.43622	-3.53535	0.000768773	0.00584307	-0.888676
ENSG00000170791	-0.207217	9.00122	-4.1032	0.000118965	0.00129461	0.85604
ENSG00000143543	-0.206841	13.6519	-2.57794	0.012285	0.0534819	-3.41268
ENSG00000168291	-0.206671	11.7305	-3.00894	0.00376346	0.0208477	-2.34899
ENSG00000137496	-0.206604	8.71198	-4.10833	0.000116904	0.00127775	0.872492
ENSG00000164008	-0.206572	10.2204	-3.12318	0.00270039	0.016048	-2.04633
ENSG00000101695	-0.206558	8.60337	-3.51647	0.000815886	0.006145	-0.94385
ENSG00000166326	-0.20648	9.98824	-2.94852	0.00447211	0.0238285	-2.50566
ENSG00000157326	-0.20643	11.1312	-2.23941	0.0286605	0.103043	-4.15459
ENSG00000109062	-0.206264	11.6533	-3.44362	0.00102458	0.00737343	-1.15482
ENSG00000105519	-0.206179	8.66195	-3.9673	0.000188359	0.00186713	0.424207
ENSG00000064886	-0.206167	8.10352	-3.60353	0.0006193	0.00490553	-0.687854
ENSG00000168883	-0.206125	10.1188	-3.8339	0.000293474	0.00267806	0.00871822
ENSG00000164587	-0.206075	14.4661	-1.69913	0.0942178	0.246985	-5.15041
ENSG00000151623	-0.205997	8.64388	-3.59902	0.000628269	0.00494964	-0.701222
ENSG00000166788	-0.205874	9.27606	-3.85142	0.00027699	0.00255703	0.0628071
ENSG00000163660	-0.205869	10.1191	-2.47815	0.0158926	0.0651171	-3.64029
ENSG00000168763	-0.205862	9.57534	-2.6824	0.00931891	0.0430251	-3.16666
ENSG00000134107	-0.205813	10.8187	-2.05551	0.0439719	0.142885	-4.52047
ENSG00000075945	-0.205792	8.85669	-3.7683	0.000363918	0.00318128	-0.192385
ENSG00000213741	-0.205695	13.6326	-1.66569	0.10073	0.258956	-5.20397
ENSG00000169710	-0.205615	9.04752	-1.91351	0.0602191	0.179394	-4.78422
ENSG00000159176	-0.205324	9.73244	-3.18811	0.00222886	0.0137413	-1.87067
ENSG00000198042	-0.2053	8.98672	-2.09432	0.040252	0.133405	-4.44551
ENSG00000144021	-0.205278	10.8418	-2.22432	0.0297105	0.105989	-4.18561
ENSG00000048140	-0.205265	9.6377	-2.7265	0.00827596	0.039226	-3.06049
ENSG00000138750	-0.205009	9.72825	-2.1569	0.0348281	0.11984	-4.32208
ENSG00000162851	-0.204916	8.85098	-2.67871	0.00941153	0.0433382	-3.1755
ENSG00000162222	-0.204779	8.88796	-4.17066	9.44358e-05	0.00108158	1.07348
ENSG00000145348	-0.204682	8.53111	-4.779	1.09165e-05	0.00018785	3.11679
ENSG00000183495	-0.204322	9.39713	-3.54448	0.000746941	0.00570944	-0.86194
ENSG00000128536	-0.204316	7.71781	-5.54539	6.16161e-07	1.93908e-05	5.86091
ENSG00000099968	-0.204054	10.4168	-1.8943	0.0627679	0.185431	-4.81862
ENSG00000189144	-0.203761	8.13861	-3.12775	0.00266442	0.0158829	-2.03407
ENSG00000081154	-0.203714	11.7253	-1.64968	0.103977	0.264771	-5.22929
ENSG00000171466	-0.203686	9.32696	-3.15277	0.00247499	0.0149786	-1.96661
ENSG00000168000	-0.203628	9.94789	-2.4068	0.0190301	0.0750972	-3.79853
ENSG00000171735	-0.203577	7.87405	-3.49535	0.000871817	0.00649346	-1.00532
ENSG00000135473	-0.203477	8.70741	-4.45188	3.53948e-05	0.000480571	2.0005
ENSG00000112695	-0.20315	13.4501	-2.64408	0.0103213	0.0465219	-3.25782
ENSG00000157593	-0.203127	9.16689	-3.10763	0.00282646	0.016636	-2.08803
ENSG00000134910	-0.203121	9.61173	-3.99161	0.000173595	0.00174554	0.500825
ENSG00000143811	-0.202968	9.82568	-2.76774	0.00739846	0.0358153	-2.95997
ENSG00000132423	-0.202907	8.40992	-4.40303	4.20613e-05	0.000553612	1.83718
ENSG00000115525	-0.202638	9.29528	-3.32255	0.00148713	0.0100441	-1.49881
ENSG00000163312	-0.202409	8.81837	-3.11089	0.00279955	0.0165054	-2.07929
ENSG00000084072	-0.202237	8.73031	-5.75362	2.75807e-07	1.07528e-05	6.63111
ENSG00000127884	-0.201945	9.70643	-2.96673	0.00424646	0.0229395	-2.45869
ENSG00000239704	-0.201917	8.56857	-2.98651	0.00401339	0.0219261	-2.40743
ENSG00000131043	-0.201892	9.32529	-2.37483	0.0206078	0.0798971	-3.86819
ENSG00000118707	-0.201806	8.86305	-5.39411	1.09893e-06	3.0665e-05	5.30716
ENSG00000144199	-0.201773	8.58187	-4.22519	7.8255e-05	0.000921025	1.25067
ENSG00000063176	-0.201757	10.0903	-2.66503	0.00976159	0.0445858	-3.2081
ENSG00000115350	-0.201682	11.9467	-2.02462	0.0471413	0.150195	-4.57925
ENSG00000124507	-0.201643	8.08796	-3.14307	0.00254686	0.0153233	-1.9928
ENSG00000160049	-0.201584	8.71683	-3.9421	0.000204937	0.00199634	0.345074
ENSG00000204852	-0.201406	8.67504	-3.14888	0.00250358	0.015115	-1.97712
ENSG00000100528	-0.201317	10.2233	-2.35759	0.0215066	0.0825387	-3.90545
ENSG00000153560	-0.201254	10.4373	-3.69197	0.000466298	0.00389124	-0.423682
ENSG00000183337	-0.201206	8.47287	-3.43559	0.00105045	0.00751316	-1.17789
ENSG00000186283	-0.201034	9.44078	-2.94478	0.00451985	0.0240609	-2.51528
ENSG00000128891	-0.200988	9.69404	-4.8668	7.9156e-06	0.0001463	3.42263
ENSG00000204590	-0.20096	9.12582	-2.95	0.00445339	0.0237505	-2.50185
ENSG00000139180	-0.200776	9.96366	-3.51417	0.000821784	0.00617611	-0.950531
ENSG00000078808	-0.200376	9.89851	-2.61228	0.0112267	0.0497428	-3.33267
ENSG00000182774	-0.200263	15.0392	-1.63543	0.106936	0.26974	-5.25161
ENSG00000103174	-0.200155	9.12519	-2.31389	0.0239415	0.0898309	-3.99882
ENSG00000179476	-0.200024	8.90975	-2.96899	0.00421928	0.0228296	-2.45286
ENSG00000170779	-0.199936	8.19256	-4.19428	8.70647e-05	0.00101109	1.15008
ENSG00000140463	-0.199914	8.08935	-3.35708	0.00133826	0.00918427	-1.40157
ENSG00000215186	-0.199845	8.10916	-2.04455	0.0450745	0.145303	-4.54141
ENSG00000088387	-0.199635	8.0323	-4.85343	8.31372e-06	0.000151574	3.37592
ENSG00000125166	-0.199559	9.69685	-2.52652	0.014039	0.0591	-3.53087
ENSG00000182472	-0.199556	8.19592	-2.77234	0.00730597	0.0354658	-2.94867
ENSG00000183426	-0.199487	8.73622	-3.27883	0.00169809	0.011129	-1.62093
ENSG00000183207	-0.199236	8.88233	-4.01919	0.000158192	0.00162624	0.588087
ENSG00000143224	-0.19919	8.96341	-3.53401	0.000772033	0.0058653	-0.892602
ENSG00000107937	-0.199136	10.1938	-2.76795	0.00739418	0.0358045	-2.95945
ENSG00000138095	-0.199119	8.81338	-3.34587	0.00138497	0.00944597	-1.43321
ENSG00000125124	-0.1991	8.93586	-3.06702	0.003182	0.0182939	-2.19616
ENSG00000125249	-0.199029	9.94017	-2.35744	0.0215145	0.0825512	-3.90577
ENSG00000141002	-0.198972	11.4269	-2.18368	0.0327099	0.114102	-4.26831
ENSG00000172590	-0.198938	9.09351	-3.08304	0.00303704	0.0176288	-2.15363
ENSG00000196154	-0.198905	15.3036	-2.56853	0.0125902	0.0544711	-3.43444
ENSG00000179921	-0.198524	10.284	-1.74216	0.0863514	0.232319	-5.08007
ENSG00000147789	-0.198335	8.8315	-3.14743	0.00251431	0.0151692	-1.98103
ENSG00000137574	-0.198312	8.51618	-2.002	0.0495854	0.155592	-4.6218
ENSG00000148444	-0.198252	11.8992	-2.2335	0.029068	0.104123	-4.16677
ENSG00000067167	-0.19822	12.9726	-1.5944	0.115841	0.285528	-5.31491
ENSG00000242372	-0.197925	10.155	-2.35727	0.0215235	0.0825675	-3.90613
ENSG00000170364	-0.197831	8.94644	-3.78819	0.000341011	0.00301829	-0.131648
ENSG00000004779	-0.197741	11.3726	-1.44274	0.154036	0.346254	-5.53596
ENSG00000168002	-0.19771	11.3737	-3.77374	0.000357508	0.00313938	-0.175784
ENSG00000145191	-0.197668	8.68673	-1.83658	0.0709806	0.202243	-4.92012
ENSG00000126088	-0.197611	10.7589	-1.99459	0.0504103	0.157705	-4.63566
ENSG00000143393	-0.197504	9.69648	-3.6218	0.000584228	0.00467651	-0.633636
ENSG00000135976	-0.197371	7.97535	-4.27329	6.62369e-05	0.000803755	1.40801
ENSG00000197858	-0.197264	9.39864	-2.04763	0.0447624	0.144701	-4.53554
ENSG00000064313	-0.197243	8.87369	-3.49046	0.000885269	0.00657682	-1.01951
ENSG00000203485	-0.197143	9.2511	-2.26832	0.0267395	0.0979307	-4.09465
ENSG00000196449	-0.196942	9.36451	-3.42268	0.00109339	0.00777568	-1.21494
ENSG00000114391	-0.196922	14.3792	-1.69426	0.0951446	0.2487	-5.15827
ENSG00000168329	-0.196873	12.0715	-1.21123	0.23032	0.44852	-5.83332
ENSG00000163900	-0.196765	8.53751	-4.86796	7.88177e-06	0.000145984	3.42671
ENSG00000125971	-0.196589	10.6308	-2.03006	0.0465691	0.148879	-4.56895
ENSG00000172366	-0.196575	8.22115	-3.11696	0.00275018	0.0162609	-2.06303
ENSG00000132485	-0.196543	9.83397	-3.0357	0.00348426	0.0196373	-2.27885
ENSG00000242114	-0.196518	8.10989	-4.9488	5.8508e-06	0.000115469	3.7105
ENSG00000118402	-0.196392	8.23276	-3.23656	0.0019286	0.0123028	-1.73792
ENSG00000168894	-0.196314	11.8041	-3.0617	0.00323155	0.0184996	-2.21025
ENSG00000175756	-0.195736	12.8374	-2.52028	0.0142667	0.0598276	-3.54508
ENSG00000176692	-0.195669	8.33057	-3.64827	0.000536737	0.00437801	-0.554735
ENSG00000091640	-0.195631	9.38841	-2.71276	0.00858882	0.0403693	-3.09372
ENSG00000147853	-0.195603	10.0333	-2.49054	0.0153982	0.063595	-3.61244
ENSG00000023041	-0.195479	10.4993	-3.40325	0.0011611	0.00816415	-1.27047
ENSG00000167978	-0.195447	11.7064	-2.44728	0.0171883	0.0692196	-3.70923
ENSG00000005801	-0.195381	8.55317	-3.02035	0.00364198	0.0203035	-2.31914
ENSG00000138796	-0.195111	9.80692	-3.13255	0.00262706	0.0157084	-2.02116
ENSG00000204070	-0.195024	9.52926	-2.83185	0.00620265	0.0312566	-2.80138
ENSG00000138078	-0.194941	8.59666	-4.28137	6.44006e-05	0.000786038	1.43455
ENSG00000089818	-0.194893	10.3563	-2.99187	0.00395227	0.0216668	-2.39349
ENSG00000171443	-0.194764	9.64259	-2.71701	0.00849092	0.0399845	-3.08346
ENSG00000132313	-0.19474	8.59539	-4.45175	3.54113e-05	0.000480571	2.00006
ENSG00000128928	-0.194691	8.55254	-2.80742	0.00663561	0.0329348	-2.86214
ENSG00000175581	-0.194508	9.13167	-1.71085	0.092019	0.243332	-5.13141
ENSG00000064607	-0.194483	9.03804	-3.57424	0.00067977	0.0052879	-0.77444
ENSG00000183837	-0.194339	8.93873	-1.30653	0.196113	0.404884	-5.71686
ENSG00000116001	-0.194331	9.99426	-2.07743	0.0418361	0.137351	-4.47829
ENSG00000164919	-0.194173	13.3013	-2.34245	0.0223237	0.0849469	-3.93795
ENSG00000101945	-0.194141	9.2177	-3.44188	0.00103015	0.0074013	-1.15984
ENSG00000186298	-0.19411	12.5392	-2.54218	0.0134824	0.0573791	-3.49509
ENSG00000221821	-0.193951	8.48206	-4.1841	9.01714e-05	0.00104231	1.11703
ENSG00000165782	-0.193884	9.79841	-2.60501	0.0114434	0.0504851	-3.34966
ENSG00000175066	-0.193636	8.86603	-2.12052	0.0378974	0.127635	-4.39421
ENSG00000275074	-0.19352	9.24397	-2.47619	0.0159723	0.0653482	-3.64469
ENSG00000276023	-0.193516	8.34613	-4.12587	0.000110108	0.00122259	0.928867
ENSG00000163528	-0.193329	9.65788	-3.14541	0.00252934	0.0152415	-1.98649
ENSG00000127980	-0.193265	8.57169	-4.51944	2.78422e-05	0.000396003	2.22786
ENSG00000063180	-0.192986	7.89109	-5.7225	3.11165e-07	1.18081e-05	6.51547
ENSG00000105865	-0.192904	8.34358	-3.53091	0.000779615	0.00591776	-0.901671
ENSG00000145029	-0.192877	9.4613	-2.52924	0.0139409	0.0588286	-3.52467
ENSG00000175110	-0.192854	10.5403	-2.98688	0.00400912	0.0219165	-2.40646
ENSG00000181666	-0.192849	8.3724	-4.74969	1.21471e-05	0.000203254	3.01522
ENSG00000160688	-0.192674	8.67383	-4.91835	6.54713e-06	0.000126077	3.60337
ENSG00000011021	-0.19258	8.41984	-4.05142	0.000141858	0.00149168	0.690506
ENSG00000112110	-0.192479	10.4872	-1.78273	0.0794391	0.219022	-5.01228
ENSG00000112167	-0.192473	8.58544	-2.56048	0.0128567	0.0553296	-3.45301
ENSG00000144182	-0.192397	8.57339	-5.23143	2.03583e-06	5.07969e-05	4.71774
ENSG00000076043	-0.192206	10.727	-2.1046	0.0393134	0.13119	-4.42545
ENSG00000131791	-0.192173	8.61007	-3.46324	0.000963876	0.00702828	-1.0983
ENSG00000178105	-0.192063	8.69745	-3.49658	0.000868455	0.00647393	-1.00174
ENSG00000176182	-0.191961	10.0009	-3.84361	0.000284229	0.00261235	0.0386632
ENSG00000182866	-0.191935	7.9548	-3.69743	0.000458139	0.00383231	-0.407228
ENSG00000165688	-0.19191	9.06583	-3.3054	0.00156677	0.0104887	-1.54685
ENSG00000008018	-0.191891	13.1305	-3.64581	0.000540989	0.00440303	-0.562079
ENSG00000162910	-0.191611	9.03923	-2.98542	0.00402586	0.0219805	-2.41025
ENSG00000138668	-0.191558	12.9224	-2.183	0.0327621	0.114216	-4.26968
ENSG00000110777	-0.191069	8.26917	-2.70363	0.00880266	0.0411918	-3.11572
ENSG00000135297	-0.191032	8.89177	-5.89507	1.59053e-07	6.91051e-06	7.15906
ENSG00000163159	-0.190954	8.86203	-4.02268	0.00015634	0.0016129	0.599151
ENSG00000058262	-0.190845	11.5717	-2.26362	0.0270437	0.0987964	-4.10443
ENSG00000146282	-0.19078	9.99353	-3.02806	0.00356192	0.0199719	-2.29892
ENSG00000112039	-0.190739	8.82373	-3.64817	0.000536911	0.00437801	-0.555036
ENSG00000169020	-0.190667	11.4711	-2.0263	0.0469647	0.149687	-4.57608
ENSG00000042088	-0.190665	8.22665	-3.65856	0.000519289	0.00426017	-0.523963
ENSG00000145990	-0.19065	9.79414	-1.70775	0.0925971	0.244428	-5.13645
ENSG00000171596	-0.190581	8.15344	-2.63224	0.0106502	0.047733	-3.28576
ENSG00000093183	-0.19046	8.57055	-3.02404	0.0036034	0.0201592	-2.30945
ENSG00000064961	-0.190458	10.9316	-2.57353	0.0124269	0.053952	-3.42287
ENSG00000182158	-0.190322	9.69997	-3.08597	0.0030112	0.0175195	-2.14583
ENSG00000114446	-0.190199	8.27062	-3.81704	0.000310219	0.00279801	-0.0431832
ENSG00000123595	-0.19004	10.3737	-2.87157	0.00555399	0.0284559	-2.70172
ENSG00000243772	-0.190033	8.8979	-1.52855	0.131372	0.311505	-5.41341
ENSG00000088682	-0.189943	9.54592	-3.01327	0.00371691	0.0206487	-2.33767
ENSG00000213024	-0.189895	9.79444	-4.01462	0.000160652	0.00164765	0.573591
ENSG00000183624	-0.189776	8.68376	-3.18203	0.00226948	0.013977	-1.88723
ENSG00000126453	-0.189646	9.17799	-4.48554	3.14119e-05	0.000437512	2.11355
ENSG00000110925	-0.189639	8.53742	-4.47512	3.25958e-05	0.000450411	2.07851
ENSG00000087448	-0.189581	9.05038	-3.13527	0.0026061	0.0155937	-2.01383
ENSG00000089820	-0.189513	11.4193	-2.79381	0.00688868	0.0339592	-2.89582
ENSG00000105647	-0.189485	10.4457	-1.34238	0.184279	0.389734	-5.67088
ENSG00000178297	-0.18947	8.49277	-1.11201	0.27035	0.498253	-5.94563
ENSG00000172336	-0.189436	9.12234	-2.68968	0.00913886	0.0423626	-3.14923
ENSG00000023892	-0.189382	10.7052	-2.2171	0.0302252	0.107191	-4.20041
ENSG00000137274	-0.189362	8.80708	-4.09676	0.000121607	0.00131925	0.835371
ENSG00000112941	-0.189353	9.39016	-3.64493	0.00054251	0.0044072	-0.564693
ENSG00000214160	-0.189302	9.43058	-4.35453	4.98801e-05	0.000636381	1.67594
ENSG00000170634	-0.189247	8.59551	-3.42367	0.00109003	0.00775811	-1.21209
ENSG00000119138	-0.189202	10.0037	-1.68544	0.0968419	0.252153	-5.17246
ENSG00000130311	-0.189156	10.4422	-3.74015	0.000398883	0.0034185	-0.278035
ENSG00000205670	-0.189057	8.618	-4.6221	1.92758e-05	0.000292504	2.5766
ENSG00000116667	-0.18902	8.04056	-3.00445	0.00381226	0.0210512	-2.3607
ENSG00000142669	-0.1889	13.2606	-1.60095	0.114381	0.283172	-5.30491
ENSG00000025772	-0.188839	9.28882	-2.4935	0.0152819	0.0632195	-3.60575
ENSG00000168067	-0.188786	12.0326	-2.3435	0.0222663	0.084766	-3.93571
ENSG00000005100	-0.188761	8.89023	-3.52041	0.000805816	0.00608408	-0.932333
ENSG00000067533	-0.188749	8.81453	-2.47421	0.0160532	0.0656178	-3.64914
ENSG00000133422	-0.188726	8.67334	-2.79036	0.00695435	0.034225	-2.90435
ENSG00000123374	-0.188635	8.56106	-5.25406	1.86916e-06	4.76846e-05	4.79935
ENSG00000153015	-0.188524	9.47766	-3.23967	0.00191066	0.012224	-1.72934
ENSG00000133065	-0.188368	8.08498	-4.39944	4.25965e-05	0.000559392	1.82521
ENSG00000161057	-0.18833	11.0045	-2.67431	0.00952292	0.0437243	-3.18601
ENSG00000065427	-0.188327	9.48857	-3.15761	0.00243987	0.0148006	-1.95353
ENSG00000162227	-0.188268	8.81193	-3.26902	0.00174913	0.0113893	-1.64816
ENSG00000256223	-0.188109	8.02336	-3.53294	0.000774639	0.00588254	-0.89573
ENSG00000013392	-0.188082	8.36129	-2.78743	0.00701042	0.034404	-2.91157
ENSG00000130810	-0.187892	8.21084	-3.01853	0.0036611	0.0203906	-2.32391
ENSG00000104728	-0.18774	8.03257	-3.05943	0.00325286	0.018585	-2.21624
ENSG00000172315	-0.187649	9.70671	-2.88879	0.00529279	0.0273341	-2.6582
ENSG00000072506	-0.187649	9.04365	-3.32038	0.00149697	0.0101028	-1.50488
ENSG00000214706	-0.187594	8.43115	-2.68908	0.00915366	0.0424192	-3.15068
ENSG00000145919	-0.187557	9.21231	-2.11599	0.0382955	0.128555	-4.40311
ENSG00000133789	-0.187554	9.34158	-2.0735	0.0422116	0.138294	-4.48586
ENSG00000176087	-0.187467	9.42514	-1.99051	0.050868	0.158682	-4.64325
ENSG00000106608	-0.187429	8.56409	-4.58646	2.19091e-05	0.000324842	2.45509
ENSG00000141759	-0.187324	8.17713	-4.30554	5.92009e-05	0.000737362	1.51406
ENSG00000147400	-0.18714	10.9944	-3.40457	0.00115635	0.00813728	-1.26668
ENSG00000170949	-0.186895	9.4957	-2.48174	0.0157481	0.0646349	-3.63224
ENSG00000143575	-0.186884	8.68177	-4.63607	1.83301e-05	0.000282323	2.62435
ENSG00000117448	-0.186739	10.7357	-2.20622	0.0310151	0.109503	-4.22261
ENSG00000089220	-0.186736	9.67694	-1.41801	0.161106	0.356998	-5.57006
ENSG00000130956	-0.186698	8.66362	-3.82561	0.000301597	0.00273788	-0.0168216
ENSG00000171853	-0.186605	10.3529	-3.01198	0.00373074	0.0206992	-2.34105
ENSG00000181924	-0.186576	8.42125	-4.52077	2.77098e-05	0.000394441	2.23237
ENSG00000121318	-0.186534	7.93297	-3.50979	0.00083319	0.00625376	-0.963311
ENSG00000103274	-0.186511	9.34244	-3.42804	0.00107537	0.00766628	-1.19957
ENSG00000046647	-0.186509	7.95334	-4.28495	6.36038e-05	0.000777944	1.44631
ENSG00000161980	-0.186504	9.23208	-3.42088	0.00109947	0.00781576	-1.22007
ENSG00000160271	-0.186452	9.68384	-2.4739	0.0160657	0.0656302	-3.64983
ENSG00000144043	-0.186329	8.58396	-4.96654	5.47905e-06	0.000109619	3.77305
ENSG00000118454	-0.186315	8.28656	-3.76316	0.000370081	0.00322225	-0.208067
ENSG00000170113	-0.186005	8.51474	-3.26104	0.00179176	0.0116079	-1.6703
ENSG00000115211	-0.185913	10.1989	-3.37525	0.00126569	0.00877243	-1.35012
ENSG00000244005	-0.18575	9.88083	-2.52823	0.0139773	0.0589111	-3.52697
ENSG00000159596	-0.185552	9.54428	-2.89445	0.00520939	0.0270494	-2.64384
ENSG00000121775	-0.185528	9.22956	-3.05611	0.00328434	0.0187159	-2.22502
ENSG00000198520	-0.18551	9.35785	-2.71471	0.00854387	0.0401905	-3.08902
ENSG00000116830	-0.185454	8.3641	-2.71101	0.00862945	0.0404949	-3.09794
ENSG00000179115	-0.18545	8.26783	-4.43268	3.78823e-05	0.000508101	1.9362
ENSG00000204628	-0.185232	15.4303	-3.11847	0.00273805	0.0162166	-2.05899
ENSG00000141456	-0.185117	8.50514	-2.95894	0.00434174	0.0233403	-2.47882
ENSG00000233927	-0.184475	14.1504	-0.638553	0.525424	0.732406	-6.35285
ENSG00000033050	-0.184448	8.01101	-5.85052	1.89235e-07	7.98354e-06	6.99237
ENSG00000144152	-0.184123	8.17063	-4.50125	2.97056e-05	0.000417073	2.16647
ENSG00000133313	-0.184121	11.8145	-1.70582	0.092958	0.245101	-5.13958
ENSG00000111581	-0.184031	9.20021	-2.91019	0.00498402	0.0260553	-2.60383
ENSG00000158747	-0.183774	7.88304	-2.88155	0.00540114	0.0277868	-2.67651
ENSG00000176619	-0.183726	8.71068	-2.70149	0.00885346	0.0414015	-3.12087
ENSG00000130827	-0.183637	7.96487	-4.07978	0.000128839	0.00137887	0.781022
ENSG00000178449	-0.183568	9.28822	-1.88759	0.0636797	0.18737	-4.83057
ENSG00000145779	-0.183554	8.85422	-3.88877	0.000244775	0.00230845	0.178575
ENSG00000186104	-0.183444	8.8825	-3.58189	0.000663455	0.00519167	-0.75187
ENSG00000197619	-0.18344	9.04756	-3.87781	0.000253833	0.0023815	0.14454
ENSG00000164163	-0.183383	9.42826	-2.76881	0.00737679	0.0357401	-2.95734
ENSG00000185608	-0.183364	8.55629	-2.75223	0.007718	0.0370235	-2.99792
ENSG00000106400	-0.183134	11.024	-2.33244	0.0228794	0.0865336	-3.95936
ENSG00000124532	-0.183124	8.38153	-2.76546	0.00744474	0.0359795	-2.96557
ENSG00000173926	-0.182936	8.62162	-2.46409	0.0164714	0.067045	-3.67178
ENSG00000163104	-0.182829	8.26155	-3.35911	0.00132994	0.00914236	-1.39581
ENSG00000087269	-0.182755	8.81846	-3.63377	0.000562266	0.00452768	-0.597984
ENSG00000244038	-0.182724	11.2241	-2.43372	0.0177868	0.0711064	-3.73929
ENSG00000134697	-0.182545	10.0062	-2.8256	0.00631098	0.0316629	-2.81698
ENSG00000136938	-0.182481	13.6587	-2.29942	0.0248005	0.0923531	-4.02942
ENSG00000240849	-0.182463	9.50055	-3.13567	0.00260298	0.0155804	-2.01274
ENSG00000261236	-0.182448	9.56234	-2.34043	0.0224353	0.0852044	-3.94229
ENSG00000188191	-0.182419	7.62243	-4.8785	7.58236e-06	0.000141944	3.46358
ENSG00000213190	-0.182418	8.82473	-3.31637	0.00151538	0.0102152	-1.51614
ENSG00000147457	-0.181933	8.48767	-3.67723	0.000489	0.00405204	-0.467982
ENSG00000196155	-0.18191	7.88988	-4.10799	0.000117037	0.00127841	0.871417
ENSG00000213658	-0.181889	8.65561	-3.1787	0.00229208	0.0140814	-1.8963
ENSG00000152382	-0.181716	8.53984	-2.52183	0.0142098	0.0596748	-3.54155
ENSG00000135631	-0.181629	8.49246	-2.75098	0.00774432	0.0370683	-3.00098
ENSG00000198960	-0.181444	9.30499	-3.65155	0.000531111	0.00434288	-0.544923
ENSG00000140853	-0.181354	9.14675	-2.33825	0.0225558	0.0855133	-3.94696
ENSG00000138777	-0.18127	10.1846	-1.42268	0.159751	0.354852	-5.56366
ENSG00000106682	-0.181181	10.9119	-2.96012	0.00432709	0.0232903	-2.47575
ENSG00000117016	-0.181164	8.33117	-3.0871	0.00300124	0.0174849	-2.14281
ENSG00000167642	-0.180996	10.111	-2.33506	0.0227331	0.086117	-3.95378
ENSG00000189306	-0.180836	8.81056	-2.15428	0.0350417	0.12029	-4.32731
ENSG00000152291	-0.180826	11.3123	-2.1904	0.0321966	0.112762	-4.25474
ENSG00000105393	-0.180809	10.5919	-1.592	0.116381	0.286258	-5.31858
ENSG00000217930	-0.180768	9.95009	-2.48624	0.0155681	0.0641001	-3.62211
ENSG00000132591	-0.180531	9.44281	-2.26299	0.027085	0.0988853	-4.10575
ENSG00000107960	-0.180486	10.1574	-2.37611	0.0205425	0.0796615	-3.86542
ENSG00000142208	-0.180463	11.6529	-2.50651	0.0147808	0.0615111	-3.57635
ENSG00000170175	-0.180366	8.39969	-2.69274	0.00906405	0.0421156	-3.14189
ENSG00000144559	-0.180358	9.24597	-2.66616	0.00973231	0.0444993	-3.20542
ENSG00000130313	-0.180137	11.305	-2.39876	0.0194167	0.0761408	-3.81613
ENSG00000111775	-0.179945	11.2215	-3.0204	0.00364144	0.0203035	-2.31901
ENSG00000100300	-0.179619	11.7751	-1.39309	0.168479	0.367555	-5.60385
ENSG00000107949	-0.179532	8.76303	-4.43258	3.78965e-05	0.000508101	1.93585
ENSG00000175395	-0.179524	9.30475	-2.68436	0.00927014	0.0428631	-3.16198
ENSG00000049769	-0.179483	8.14873	-4.0255	0.000154856	0.00160326	0.608114
ENSG00000117597	-0.179393	8.30937	-4.02587	0.000154662	0.00160221	0.609289
ENSG00000173581	-0.179362	8.85535	-1.98823	0.0511258	0.159324	-4.6475
ENSG00000180257	-0.179317	9.54348	-2.30952	0.0241983	0.0906385	-4.00808
ENSG00000006194	-0.179292	8.8295	-2.90756	0.00502094	0.0262091	-2.61051
ENSG00000167508	-0.179164	7.97798	-4.31989	5.63083e-05	0.000706164	1.56138
ENSG00000171456	-0.179143	9.00126	-3.99411	0.000172143	0.00173377	0.508708
ENSG00000262655	-0.179139	7.8009	-4.91208	6.70029e-06	0.0001281	3.58135
ENSG00000148290	-0.179096	10.0786	-2.1818	0.032855	0.114403	-4.27211
ENSG00000121766	-0.178886	9.87804	-2.53337	0.0137929	0.0584016	-3.51523
ENSG00000178950	-0.178822	11.8743	-1.85612	0.0681045	0.196257	-4.88607
ENSG00000179598	-0.178787	8.11016	-3.23391	0.001944	0.0123638	-1.74522
ENSG00000189050	-0.178755	8.7894	-2.69094	0.00910811	0.0422754	-3.14622
ENSG00000170445	-0.178707	9.18149	-2.88917	0.00528712	0.027321	-2.65723
ENSG00000119185	-0.178688	9.31581	-3.14174	0.00255686	0.0153676	-1.99639
ENSG00000159685	-0.178394	7.80872	-4.13398	0.000107094	0.00119598	0.954994
ENSG00000177595	-0.178391	7.94947	-4.24487	7.31026e-05	0.000873331	1.31493
ENSG00000155324	-0.178367	8.05284	-4.13765	0.000105758	0.00118637	0.966814
ENSG00000172809	-0.178333	15.7025	-3.64684	0.000539201	0.00439053	-0.558998
ENSG00000183605	-0.178311	8.99281	-2.86562	0.00564704	0.0288648	-2.71672
ENSG00000127191	-0.17802	8.12751	-4.11645	0.000113708	0.00125144	0.898575
ENSG00000146701	-0.177829	12.9815	-2.18681	0.03247	0.113538	-4.262
ENSG00000005486	-0.17774	10.7797	-2.09659	0.0400428	0.132888	-4.44108
ENSG00000107815	-0.177577	7.99804	-3.92172	0.000219365	0.00211447	0.281283
ENSG00000127995	-0.177476	8.0775	-3.54348	0.0007493	0.00571506	-0.864868
ENSG00000174943	-0.177349	9.13648	-2.01554	0.0481096	0.152335	-4.59638
ENSG00000204209	-0.17727	9.11796	-2.98983	0.00397545	0.0217597	-2.3988
ENSG00000139610	-0.176952	8.45515	-1.63941	0.106102	0.268148	-5.24538
ENSG00000100911	-0.176886	11.8527	-1.6012	0.114326	0.283127	-5.30453
ENSG00000106077	-0.176853	7.84861	-4.42167	3.9385e-05	0.000522813	1.89938
ENSG00000112592	-0.176787	9.52453	-3.74259	0.000395735	0.00339986	-0.27064
ENSG00000182054	-0.176782	9.34798	-2.64652	0.0102546	0.0463287	-3.25204
ENSG00000149257	-0.176656	7.97866	-4.77908	1.09132e-05	0.00018785	3.11707
ENSG00000168066	-0.176617	8.5103	-2.04629	0.0448978	0.144978	-4.53809
ENSG00000182325	-0.176606	8.39382	-2.99731	0.00389117	0.021426	-2.37933
ENSG00000090006	-0.176422	7.92699	-4.77557	1.10541e-05	0.000188546	3.10487
ENSG00000071859	-0.176304	11.6276	-2.14341	0.0359397	0.12265	-4.34894
ENSG00000188677	-0.176237	8.2371	-3.71567	0.000431873	0.00364577	-0.352174
ENSG00000125871	-0.176074	10.3746	-3.34553	0.0013864	0.00945154	-1.43416
ENSG00000213780	-0.176017	8.78346	-2.7404	0.00797008	0.037972	-3.02674
ENSG00000134153	-0.175967	11.5546	-3.21917	0.0020317	0.0128153	-1.78573
ENSG00000101439	-0.175946	13.978	-1.23295	0.222167	0.437817	-5.80752
ENSG00000176454	-0.17587	8.04408	-4.63557	1.83632e-05	0.000282444	2.62264
ENSG00000128059	-0.175833	8.19263	-3.71717	0.000429788	0.00363343	-0.347659
ENSG00000179588	-0.17571	8.85683	-1.54849	0.126503	0.303796	-5.38399
ENSG00000166598	-0.175567	11.6262	-1.78567	0.0789567	0.21805	-5.00731
ENSG00000116161	-0.175557	9.09845	-3.5901	0.000646355	0.00508038	-0.727603
ENSG00000213923	-0.175555	8.2966	-5.31118	1.50593e-06	4.02181e-05	5.00586
ENSG00000009335	-0.175454	10.2273	-3.06268	0.00322238	0.0184774	-2.20766
ENSG00000171566	-0.175395	10.2234	-3.41406	0.00112295	0.00795034	-1.2396
ENSG00000143643	-0.175352	9.67056	-2.51751	0.014369	0.0601556	-3.5514
ENSG00000124535	-0.175231	9.3413	-2.95056	0.00444629	0.0237199	-2.5004
ENSG00000125910	-0.17517	12.2595	-2.01022	0.0486854	0.153727	-4.60639
ENSG00000151835	-0.175149	8.20047	-1.72919	0.0886619	0.236733	-5.10143
ENSG00000116604	-0.175039	9.9075	-3.19881	0.00215903	0.0134007	-1.84149
[truncated: 15,468 more rows]

## Sheet: Table S2_for Fig2B
The limma result of GSE123342.
	logFC	AveExpr	t	P.Value	adj.P.Val	B
ENSG00000147138	-1.26873	10.3003	-5.56659	8.7575e-08	1.00619e-05	7.61355
ENSG00000177954	-1.04238	10.2442	-3.97679	9.92192e-05	0.00148252	1.04789
ENSG00000122026	-1.03519	10.7234	-4.54984	9.55696e-06	0.000259977	3.21547
ENSG00000283855	-1.03304	14.7778	-6.20568	3.33846e-09	1.2286e-06	10.6985
ENSG00000065978	-0.944717	13.5441	-6.37188	1.37673e-09	9.09144e-07	11.5369
ENSG00000082146	-0.940129	16.8511	-4.92313	1.84297e-06	7.92248e-05	4.75204
ENSG00000105205	-0.939018	8.83594	-2.79206	0.00577275	0.031781	-2.62739
ENSG00000135976	-0.926978	12.2687	-4.03777	7.82159e-05	0.00124513	1.26706
ENSG00000135905	-0.926369	12.173	-4.64979	6.20701e-06	0.000191044	3.6176
ENSG00000105372	-0.925527	10.9287	-4.8999	2.04719e-06	8.47606e-05	4.6537
ENSG00000089009	-0.907861	11.4287	-3.93986	0.000114446	0.00165016	0.916497
ENSG00000105193	-0.875776	13.0074	-3.90086	0.000132921	0.00184455	0.778882
ENSG00000069493	-0.866763	11.6466	-4.71287	4.71071e-06	0.000155605	3.87492
ENSG00000174444	-0.865371	12.5995	-4.11921	5.66887e-05	0.000984626	1.56413
ENSG00000142534	-0.864689	12.605	-5.00926	1.24434e-06	5.97865e-05	5.11983
ENSG00000163564	-0.86153	10.6282	-4.32741	2.43633e-05	0.00052772	2.34583
ENSG00000250361	-0.843427	9.71252	-2.90495	0.0041088	0.0248094	-2.32702
ENSG00000281994	-0.840053	10.7887	-7.09708	2.46192e-11	9.10813e-08	15.3532
ENSG00000173200	-0.830758	10.0399	-5.56832	8.68323e-08	1.00446e-05	7.62157
ENSG00000103342	-0.828978	15.397	-3.47049	0.000642907	0.00602457	-0.661441
ENSG00000204149	-0.82307	12.8803	-6.02872	8.43785e-09	2.13813e-06	9.82161
ENSG00000156738	-0.815664	10.2559	-3.25706	0.00133327	0.0106305	-1.32103
ENSG00000161970	-0.801967	8.74784	-3.05096	0.00260724	0.0175824	-1.92245
ENSG00000196912	-0.801332	11.3304	-3.74892	0.000235589	0.00287652	0.253877
ENSG00000115268	-0.796847	13.6766	-2.76354	0.00628032	0.0339192	-2.70154
ENSG00000280831	-0.79414	10.6624	-4.01896	8.41931e-05	0.00130771	1.19917
ENSG00000285182	-0.792751	11.8834	-5.46449	1.44433e-07	1.3562e-05	7.14242
ENSG00000134419	-0.789482	9.94847	-4.32987	2.41171e-05	0.000523612	2.35525
ENSG00000162894	-0.788413	11.0344	-4.18096	4.42708e-05	0.000819741	1.79266
ENSG00000110700	-0.786977	11.8171	-3.02801	0.00280358	0.0185947	-1.98723
ENSG00000183625	-0.779114	8.54476	-2.97866	0.00327275	0.020854	-2.12503
ENSG00000060138	-0.775791	16.1304	-3.70394	0.000278167	0.00325461	0.101884
ENSG00000265681	-0.773215	10.5729	-3.47309	0.000637082	0.0059937	-0.653178
ENSG00000206308	-0.772962	16.0815	-4.76509	3.74149e-06	0.000131578	4.08999
ENSG00000160654	-0.772765	11.8421	-3.51967	0.000540744	0.00532341	-0.504227
ENSG00000179144	-0.769204	11.1838	-4.30454	2.67708e-05	0.000566597	2.25845
ENSG00000169508	-0.752872	10.2883	-3.86808	0.000150605	0.00202244	0.664135
ENSG00000215252	-0.739334	9.84338	-5.24963	4.05553e-07	2.73903e-05	6.1716
ENSG00000276776	-0.73584	11.5498	-3.49357	0.000592888	0.00570616	-0.587891
ENSG00000096384	-0.735796	11.1287	-5.4177	1.81275e-07	1.61213e-05	6.92861
ENSG00000175265	-0.735679	9.82	-5.33215	2.73701e-07	2.22058e-05	6.54111
ENSG00000108298	-0.732446	12.9878	-3.63476	0.000358094	0.00391954	-0.128814
ENSG00000105640	-0.730041	13.85	-3.78948	0.000202553	0.00253335	0.392269
ENSG00000153283	-0.72596	11.5312	-3.76213	0.000224309	0.00275699	0.298801
ENSG00000197958	-0.72088	10.5375	-5.13697	6.89004e-07	4.12466e-05	5.67404
ENSG00000152795	-0.714678	11.8836	-5.79653	2.77552e-08	4.58407e-06	8.69703
ENSG00000169246	-0.711877	14.0738	-5.94949	1.27099e-08	2.79889e-06	9.43451
ENSG00000197728	-0.710618	11.1795	-2.37187	0.0186977	0.0751726	-3.64826
ENSG00000170180	-0.709716	7.81017	-2.57798	0.0106952	0.0500225	-3.16682
ENSG00000116824	-0.709107	11.2807	-3.60545	0.000398108	0.00423015	-0.225428
ENSG00000113088	-0.705262	7.56079	-3.14264	0.0019427	0.0140595	-1.65927
ENSG00000163682	-0.704087	10.0078	-2.39226	0.01772	0.0723426	-3.60232
ENSG00000162739	-0.703259	12.2554	-3.65571	0.000331851	0.00371623	-0.0593465
ENSG00000145649	-0.701928	7.7829	-2.92499	0.00386396	0.0237086	-2.27254
ENSG00000069667	-0.698161	9.45831	-4.6531	6.11844e-06	0.000188731	3.631
ENSG00000115758	-0.696856	10.873	-4.06361	7.06579e-05	0.001151	1.36079
ENSG00000185864	-0.694614	12.5626	-5.01156	1.23124e-06	5.93113e-05	5.12974
ENSG00000278229	-0.69294	8.67929	-3.08578	0.00233338	0.0161296	-1.82331
ENSG00000145335	-0.689451	13.5705	-3.29094	0.00119031	0.00974691	-1.2188
ENSG00000101096	-0.688798	8.74981	-5.80216	2.69749e-08	4.49533e-06	8.72394
ENSG00000129003	-0.688736	11.3689	-4.42898	1.59586e-05	0.000381892	2.73858
ENSG00000109971	-0.687897	14.4116	-4.44943	1.46427e-05	0.000357336	2.81856
ENSG00000161405	-0.680273	10.5245	-3.80187	0.000193366	0.00244323	0.434814
ENSG00000149273	-0.679484	10.4266	-4.62998	6.76509e-06	0.000203505	3.53733
ENSG00000172575	-0.678185	10.4877	-4.20965	3.94299e-05	0.000753667	1.89979
ENSG00000112306	-0.673163	10.3204	-5.88362	1.78201e-08	3.36363e-06	9.11532
ENSG00000034510	-0.672559	12.1743	-2.88036	0.00442844	0.0262639	-2.39336
ENSG00000110888	-0.666276	8.2813	-6.38277	1.29845e-09	9.09144e-07	11.5924
ENSG00000083845	-0.664814	9.45507	-2.93943	0.003696	0.0229502	-2.23311
ENSG00000004939	-0.663874	13.2126	-2.1063	0.036491	0.122529	-4.21276
ENSG00000102245	-0.659745	8.08412	-4.6043	7.56058e-06	0.000220592	3.43372
ENSG00000177272	-0.659224	11.0959	-3.42553	0.00075187	0.00680447	-0.803446
ENSG00000277221	-0.656979	12.0912	-5.08828	8.64219e-07	4.64792e-05	5.46151
ENSG00000104964	-0.654775	12.7992	-4.44385	1.49911e-05	0.000363919	2.7967
ENSG00000090013	-0.65429	12.0527	-2.6584	0.00852046	0.0424257	-2.96884
ENSG00000284218	-0.648145	16.3587	-4.89018	2.13907e-06	8.75411e-05	4.61262
ENSG00000111371	-0.648045	11.4715	-3.5993	0.000407023	0.00429118	-0.245615
ENSG00000167671	-0.647927	11.2652	-2.91558	0.00397719	0.0242405	-2.29816
ENSG00000169442	-0.640255	9.71055	-4.06342	7.07092e-05	0.001151	1.36012
ENSG00000174501	-0.638827	9.96562	-3.8731	0.000147762	0.00199543	0.681633
ENSG00000019582	-0.634324	12.4239	-3.88512	0.00014115	0.00193838	0.723687
ENSG00000131981	-0.633132	11.5771	-3.62685	0.000368507	0.00400743	-0.154968
ENSG00000131469	-0.630019	9.43362	-3.75369	0.000231456	0.00283166	0.270083
ENSG00000243811	-0.62928	9.63675	-6.23309	2.88762e-09	1.1365e-06	10.8357
ENSG00000213809	-0.628238	10.1505	-2.58409	0.010514	0.0494127	-3.15198
ENSG00000170515	-0.627434	11.5565	-5.31665	2.94781e-07	2.2612e-05	6.47136
ENSG00000160856	-0.627203	8.46924	-3.32679	0.00105466	0.00887581	-1.10961
ENSG00000254772	-0.625302	14.329	-3.58202	0.000433079	0.00449556	-0.302159
ENSG00000188846	-0.621619	10.1928	-5.89815	1.65434e-08	3.24218e-06	9.18552
ENSG00000118058	-0.619385	10.4583	-3.83311	0.000171925	0.00224437	0.542602
ENSG00000134061	-0.618568	8.62222	-3.25515	0.0013418	0.0106801	-1.32677
ENSG00000078589	-0.618544	9.00435	-4.21153	3.91304e-05	0.000750087	1.90684
ENSG00000122406	-0.618222	9.89576	-4.01258	8.63207e-05	0.00132731	1.17618
ENSG00000276966	-0.617446	12.1163	-3.64129	0.000349713	0.00386901	-0.107203
ENSG00000111796	-0.616034	8.39335	-2.58836	0.0103891	0.0490498	-3.1416
ENSG00000125354	-0.61199	11.4314	-4.12299	5.58407e-05	0.000974473	1.57805
ENSG00000076770	-0.611581	11.4441	-2.57922	0.0106581	0.0498999	-3.16381
ENSG00000188234	-0.610104	10.5933	-5.72045	4.07304e-08	6.17567e-06	8.33516
ENSG00000130227	-0.607414	10.9368	-5.02913	1.13578e-06	5.63262e-05	5.20536
ENSG00000168329	-0.607158	10.773	-3.18677	0.00168222	0.0126458	-1.53011
ENSG00000183508	-0.605847	13.8895	-2.24489	0.0259278	0.0951425	-3.92609
ENSG00000139193	-0.603951	10.1359	-3.24385	0.00139323	0.0109996	-1.36063
ENSG00000115523	-0.603623	10.3263	-2.40958	0.0169248	0.0700236	-3.56299
ENSG00000150867	-0.602626	13.2418	-4.14408	5.13313e-05	0.000909508	1.65585
ENSG00000181036	-0.600966	8.39698	-2.93087	0.0037947	0.0234059	-2.2565
ENSG00000124098	-0.597402	12.2239	-2.37187	0.0186976	0.0751726	-3.64826
ENSG00000266338	-0.596255	13.6618	-4.27258	3.05224e-05	0.000629581	2.13689
ENSG00000143924	-0.595805	11.261	-4.28192	2.93763e-05	0.000613981	2.17236
ENSG00000100650	-0.595755	13.2047	-4.9223	1.84986e-06	7.92248e-05	4.74854
ENSG00000105374	-0.595702	10.5665	-1.93504	0.0544696	0.162068	-4.54293
ENSG00000108654	-0.594089	14.8994	-5.36723	2.31279e-07	1.96248e-05	6.69946
ENSG00000023445	-0.593004	9.80192	-3.22347	0.00149062	0.0115709	-1.42143
ENSG00000145592	-0.592674	11.3342	-4.17183	4.59272e-05	0.000846176	1.75869
ENSG00000166598	-0.59098	11.9929	-4.27142	3.06668e-05	0.000630838	2.13252
ENSG00000224103	-0.587162	11.3755	-3.34402	0.000994723	0.00849118	-1.05676
ENSG00000142541	-0.584483	10.0176	-3.99938	9.08788e-05	0.00138019	1.12876
ENSG00000228696	-0.580818	10.3	-1.92845	0.0552897	0.163902	-4.5551
ENSG00000108848	-0.576208	10.0704	-5.82924	2.35112e-08	4.06458e-06	8.85366
ENSG00000026751	-0.575599	7.85907	-3.48877	0.000602985	0.00576435	-0.603231
ENSG00000088992	-0.575236	8.9378	-3.4709	0.000641984	0.00602457	-0.660136
ENSG00000162654	-0.575014	9.93718	-2.71818	0.00717154	0.0373688	-2.81803
ENSG00000270629	-0.57501	15.0099	-4.24293	3.44469e-05	0.000684424	2.02486
ENSG00000269713	-0.571965	13.7941	-4.02122	8.34544e-05	0.00130054	1.2073
ENSG00000145425	-0.570766	10.0525	-2.95862	0.003483	0.0218624	-2.18039
ENSG00000135486	-0.569926	13.5284	-4.22691	3.67646e-05	0.000719653	1.96457
ENSG00000278742	-0.567861	11.5235	-5.17578	5.74533e-07	3.61487e-05	5.84454
ENSG00000162777	-0.567452	10.2655	-4.53986	9.97405e-06	0.000269343	3.1757
ENSG00000169877	-0.567331	7.94034	-1.84	0.0673286	0.188105	-4.71457
ENSG00000152818	-0.566347	12.1978	-4.21047	3.92979e-05	0.000752518	1.90289
ENSG00000125245	-0.56522	7.66766	-5.17281	5.82578e-07	3.64072e-05	5.83149
ENSG00000134779	-0.564321	10.4727	-3.26509	0.00129798	0.0103895	-1.29686
ENSG00000171858	-0.562806	8.04567	-4.25373	3.29643e-05	0.000664574	2.0656
ENSG00000136929	-0.562732	9.46378	-2.35894	0.0193423	0.0771724	-3.67721
ENSG00000221983	-0.561872	16.1815	-4.46441	1.37456e-05	0.000339022	2.87733
ENSG00000253506	-0.560132	9.18534	-4.66849	5.72145e-06	0.000180299	3.69356
ENSG00000198851	-0.559967	9.38329	-3.5044	0.000570709	0.00554172	-0.553251
ENSG00000091181	-0.559672	7.4633	-2.49874	0.0133116	0.0584472	-3.35635
ENSG00000118922	-0.55919	9.06581	-3.72643	0.000256049	0.00306365	0.17766
ENSG00000147162	-0.557562	12.937	-4.89506	2.09244e-06	8.62048e-05	4.63324
ENSG00000135426	-0.557254	10.015	-2.72013	0.00713104	0.0371891	-2.81307
ENSG00000102145	-0.555125	8.08801	-2.78394	0.00591329	0.0323649	-2.64857
ENSG00000139626	-0.551061	8.53906	-5.28672	3.40028e-07	2.4329e-05	6.33716
ENSG00000122224	-0.548894	7.47618	-4.79724	3.24386e-06	0.00011812	4.22331
ENSG00000133112	-0.548153	10.6085	-3.79284	0.000200022	0.00251019	0.40379
ENSG00000275748	-0.544696	10.0894	-1.89961	0.058999	0.171356	-4.60789
ENSG00000161905	-0.541077	6.06419	-3.31412	0.00110084	0.00915614	-1.1483
ENSG00000182670	-0.53939	9.55969	-4.2655	3.14187e-05	0.00064219	2.11008
ENSG00000133742	-0.539145	8.4575	-2.00701	0.0461654	0.144032	-4.40744
ENSG00000187514	-0.538635	13.9058	-4.15706	4.87314e-05	0.00087603	1.70389
ENSG00000198336	-0.537007	7.92125	-2.42422	0.0162777	0.0679694	-3.52954
ENSG00000086232	-0.535576	12.2283	-3.19985	0.00161145	0.0122477	-1.4915
ENSG00000166750	-0.532439	11.8435	-2.8049	0.00555653	0.0309499	-2.59377
ENSG00000219481	-0.531322	12.0372	-4.69982	4.98858e-06	0.000162347	3.82144
ENSG00000168685	-0.530112	15.2267	-2.38373	0.0181231	0.0735338	-3.62157
ENSG00000197111	-0.529274	14.3209	-6.09861	5.86235e-09	1.6944e-06	10.1659
ENSG00000263956	-0.527809	11.8949	-4.39765	1.81972e-05	0.000422348	2.61665
ENSG00000100325	-0.523552	11.2072	-2.99732	0.00308746	0.0199832	-2.07317
ENSG00000244509	-0.523167	10.9629	-4.52685	1.0544e-05	0.000281853	3.12398
ENSG00000115415	-0.521936	13.1027	-2.59947	0.0100699	0.0479305	-3.11446
ENSG00000274233	-0.521095	12.9811	-3.11867	0.00209938	0.0148563	-1.72876
ENSG00000167978	-0.520027	13.1144	-5.44882	1.55879e-07	1.44897e-05	7.07064
ENSG00000284254	-0.519745	10.7039	-4.67251	5.62188e-06	0.000178377	3.70994
ENSG00000117523	-0.519213	13.0088	-5.32005	2.90022e-07	2.25413e-05	6.48666
ENSG00000150045	-0.517787	8.45627	-1.92441	0.0557973	0.165037	-4.56255
ENSG00000179583	-0.517327	8.9531	-4.28417	2.91071e-05	0.000609766	2.18089
ENSG00000198589	-0.517152	9.8839	-3.85978	0.000155426	0.00206839	0.635201
ENSG00000111335	-0.51576	10.1975	-1.98983	0.048044	0.14807	-4.44022
ENSG00000159023	-0.514969	16.0088	-4.04767	7.52339e-05	0.001207	1.3029
ENSG00000013306	-0.513618	16.3662	-2.45243	0.0150921	0.0642368	-3.46455
ENSG00000115053	-0.510878	10.3608	-4.77924	3.514e-06	0.000126382	4.14858
ENSG00000152484	-0.509511	10.1178	-2.69277	0.00771935	0.0396096	-2.88251
ENSG00000089157	-0.509384	9.64317	-3.42581	0.00075115	0.00680447	-0.802578
ENSG00000012124	-0.508744	8.79197	-2.60277	0.00997704	0.0476517	-3.1064
ENSG00000125818	-0.508343	11.2656	-3.4601	0.000666671	0.0061877	-0.694382
ENSG00000092820	-0.508059	11.4611	-4.16807	4.66261e-05	0.000856493	1.74472
ENSG00000100380	-0.507402	9.6702	-5.09071	8.54502e-07	4.62181e-05	5.47212
ENSG00000149311	-0.506906	12.999	-2.96847	0.00337818	0.0213564	-2.15323
ENSG00000171634	-0.50666	12.0309	-6.68461	2.50359e-10	3.25266e-07	13.1522
ENSG00000196937	-0.506365	8.24695	-5.59286	7.69203e-08	9.45383e-06	7.73577
ENSG00000166947	-0.505609	10.7982	-1.69794	0.0911556	0.231748	-4.95554
ENSG00000027075	-0.505239	10.5932	-3.37521	0.000894228	0.00783211	-0.96046
ENSG00000057757	-0.504798	9.41947	-2.46644	0.0145325	0.0624443	-3.43203
ENSG00000127603	-0.504376	10.1413	-3.943	0.000113067	0.00163764	0.927644
ENSG00000280858	-0.502478	9.18059	-4.93933	1.71235e-06	7.55193e-05	4.82085
ENSG00000198156	-0.501662	9.5518	-6.13862	4.75344e-09	1.49211e-06	10.3642
ENSG00000197061	-0.500659	8.58309	-3.28836	0.00120064	0.00982285	-1.2266
ENSG00000171552	-0.497355	11.5064	-3.04625	0.00264645	0.0177885	-1.93577
ENSG00000161016	-0.497236	11.6565	-3.29194	0.0011863	0.00972272	-1.21576
ENSG00000081059	-0.496757	8.90873	-3.24114	0.00140582	0.0110753	-1.36873
ENSG00000132819	-0.496599	10.604	-2.27586	0.0239699	0.0899746	-3.85966
ENSG00000181163	-0.495833	9.60808	-4.84067	2.67217e-06	0.000102128	4.40452
ENSG00000116560	-0.49551	10.8074	-5.09866	8.23558e-07	4.54898e-05	5.50671
ENSG00000174485	-0.494345	10.6188	-4.2647	3.15214e-05	0.00064358	2.10706
ENSG00000012983	-0.494244	9.88202	-5.57747	8.29978e-08	9.84162e-06	7.66412
ENSG00000065427	-0.493619	9.73528	-6.08823	6.18894e-09	1.7087e-06	10.1146
ENSG00000101224	-0.493163	7.39852	-5.24616	4.12265e-07	2.76307e-05	6.15618
ENSG00000186470	-0.492936	11.5168	-4.2285	3.65284e-05	0.000716545	1.97053
ENSG00000137441	-0.491091	8.53549	-2.21484	0.0279595	0.1007	-3.98972
ENSG00000175567	-0.490524	10.709	-3.33892	0.0010121	0.0085959	-1.07241
ENSG00000142227	-0.490434	15.4288	-3.61467	0.000385086	0.00413186	-0.195105
ENSG00000282958	-0.488632	10.1774	-4.13585	5.30488e-05	0.000934567	1.62544
ENSG00000103148	-0.487695	9.54189	-2.391	0.0177788	0.0724989	-3.60516
ENSG00000065357	-0.486998	11.2705	-3.02804	0.00280332	0.0185947	-1.98714
ENSG00000136732	-0.484007	9.45872	-3.31757	0.00108806	0.00909079	-1.13777
ENSG00000168229	-0.482249	8.149	-2.61858	0.00954175	0.0460844	-3.06757
ENSG00000238243	-0.482002	11.5539	-1.6944	0.0918272	0.232943	-4.9613
ENSG00000105176	-0.4797	9.03571	-5.00533	1.26697e-06	6.05593e-05	5.10294
ENSG00000105701	-0.477688	12.6859	-2.14338	0.0333537	0.114382	-4.13776
ENSG00000139641	-0.477185	9.3599	-3.54474	0.000494734	0.00502007	-0.423343
ENSG00000120694	-0.477041	8.42642	-4.66416	5.83047e-06	0.000182536	3.67596
ENSG00000173193	-0.47682	12.2998	-1.90271	0.05859	0.170489	-4.60224
ENSG00000130255	-0.475913	8.03173	-3.04908	0.00262281	0.0176617	-1.92777
ENSG00000169100	-0.475145	11.2248	-3.4909	0.000598476	0.00574095	-0.596412
ENSG00000168234	-0.473617	8.76129	-3.7661	0.000221017	0.002722	0.312344
ENSG00000164308	-0.472495	9.50868	-2.04579	0.0421552	0.134841	-4.33249
ENSG00000172270	-0.471379	13.0167	-2.63508	0.00910595	0.044644	-3.02683
ENSG00000173706	-0.471028	7.79738	-4.37696	1.98374e-05	0.000449146	2.53652
ENSG00000138795	-0.470083	9.84928	-2.27267	0.0241657	0.0904656	-3.86655
ENSG00000277773	-0.469468	8.63633	-2.74624	0.00660756	0.0352035	-2.74617
ENSG00000137818	-0.469375	9.06504	-3.8689	0.00015014	0.00202131	0.666976
ENSG00000154310	-0.469375	9.14219	-3.74287	0.000240934	0.00292058	0.23334
ENSG00000141293	-0.468989	9.0904	-3.31416	0.00110071	0.00915614	-1.1482
ENSG00000135164	-0.467252	10.8582	-5.6709	5.21964e-08	7.42715e-06	8.10125
ENSG00000111801	-0.466347	9.67899	-4.38279	1.93613e-05	0.000441067	2.55907
ENSG00000162613	-0.464204	10.017	-4.29844	2.74512e-05	0.000578351	2.23518
ENSG00000198755	-0.461737	8.3107	-4.49018	1.23249e-05	0.00031403	2.97878
ENSG00000243719	-0.453784	8.57149	-2.50685	0.0130196	0.0574578	-3.3372
ENSG00000138668	-0.453287	10.6248	-6.81053	1.2436e-10	2.87552e-07	13.8159
ENSG00000197747	-0.453024	11.2685	-2.78007	0.00598139	0.032619	-2.65865
ENSG00000213741	-0.452784	9.16632	-3.0157	0.00291443	0.0191561	-2.02179
ENSG00000116754	-0.452599	9.97032	-5.03791	1.09077e-06	5.51285e-05	5.24326
ENSG00000155657	-0.452387	6.91818	-3.88453	0.000141468	0.00194021	0.721624
ENSG00000010818	-0.452223	11.6158	-3.48491	0.00061121	0.00582191	-0.615535
ENSG00000142864	-0.451264	10.8246	-4.45969	1.40226e-05	0.000344933	2.85878
ENSG00000233927	-0.451026	15.0131	-2.24118	0.0261718	0.0957908	-3.934
ENSG00000123106	-0.450051	8.87273	-5.48127	1.33092e-07	1.33727e-05	7.21939
ENSG00000180644	-0.449497	10.872	-1.67307	0.0959595	0.239873	-4.9958
ENSG00000155749	-0.449197	7.46653	-3.71406	0.000267996	0.00316362	0.135947
ENSG00000107581	-0.448753	11.0071	-4.02139	8.33996e-05	0.00130054	1.2079
ENSG00000153187	-0.447452	12.1055	-3.98083	9.76782e-05	0.00146898	1.06231
ENSG00000184613	-0.445766	8.40271	-2.6111	0.00974559	0.0468634	-3.08598
ENSG00000109436	-0.445755	8.45049	-3.62064	0.000376871	0.00406731	-0.17544
ENSG00000022840	-0.444703	13.6728	-2.23069	0.026871	0.0978078	-3.95625
ENSG00000100225	-0.444201	12.7108	-4.61273	7.2901e-06	0.000214733	3.46767
ENSG00000074803	-0.444159	4.48986	-2.50483	0.013092	0.0576883	-3.34198
ENSG00000063046	-0.443866	11.632	-3.36456	0.00092741	0.008078	-0.993416
ENSG00000180096	-0.443828	9.51853	-2.87705	0.0044732	0.0264616	-2.40226
ENSG00000288353	-0.442133	8.23378	-5.32331	2.85531e-07	2.25413e-05	6.50133
ENSG00000158578	-0.441832	17.3914	-1.56131	0.120114	0.280074	-5.16959
ENSG00000132424	-0.441186	11.378	-5.30761	3.07796e-07	2.32392e-05	6.43076
ENSG00000196531	-0.440755	8.72761	-5.01751	1.19806e-06	5.83202e-05	5.15534
ENSG00000142453	-0.440544	9.74472	-2.13791	0.0338018	0.115491	-4.14892
ENSG00000111716	-0.439588	8.7009	-2.67496	0.00812568	0.041012	-2.92739
ENSG00000227739	-0.439027	11.8183	-5.12108	7.41975e-07	4.26543e-05	5.60455
ENSG00000140988	-0.438645	12.0199	-3.93545	0.000116405	0.00166661	0.900882
ENSG00000009790	-0.438128	11.0158	-4.42378	1.63106e-05	0.000387309	2.71831
ENSG00000133789	-0.436277	8.89779	-3.59976	0.000406341	0.00429118	-0.244088
ENSG00000196914	-0.436162	9.05919	-2.08802	0.0381289	0.126467	-4.24928
ENSG00000159618	-0.435139	6.92936	-3.84883	0.00016201	0.00213904	0.597112
ENSG00000145741	-0.433253	8.78693	-3.74506	0.000238987	0.00290979	0.24077
ENSG00000130816	-0.43318	8.96182	-5.56395	8.87197e-08	1.01198e-05	7.60131
ENSG00000072736	-0.432344	10.4275	-4.47431	1.3182e-05	0.000329071	2.91625
ENSG00000010017	-0.432263	10.4855	-6.84088	1.04941e-10	2.77315e-07	13.977
ENSG00000133606	-0.430114	12.7451	-3.83442	0.000171079	0.0022349	0.547129
ENSG00000197043	-0.429235	10.9247	-2.81054	0.005464	0.0305906	-2.57896
ENSG00000128284	-0.428831	8.41606	-4.84892	2.5752e-06	0.00010034	4.43908
ENSG00000132704	-0.428531	6.28655	-2.7981	0.00567009	0.0314236	-2.61159
ENSG00000204172	-0.427815	8.94911	-5.29456	3.27565e-07	2.40448e-05	6.37225
ENSG00000275621	-0.427306	11.0847	-5.0757	9.1609e-07	4.82787e-05	5.40686
ENSG00000161929	-0.427082	11.4593	-3.03972	0.00270174	0.0180813	-1.95422
ENSG00000150093	-0.426842	11.5832	-3.51468	0.000550359	0.00539224	-0.520251
ENSG00000185920	-0.426835	7.80395	-3.09032	0.00229976	0.0159389	-1.81034
ENSG00000167863	-0.425723	10.5557	-4.13018	5.42629e-05	0.000950108	1.60453
ENSG00000121892	-0.42552	10.2373	-4.5311	1.03546e-05	0.000277997	3.14085
ENSG00000181827	-0.424472	8.24824	-6.00258	9.6625e-09	2.32126e-06	9.69353
ENSG00000060339	-0.424443	9.38691	-5.06271	9.72852e-07	5.02676e-05	5.3505
ENSG00000111605	-0.424407	9.48085	-5.33093	2.75303e-07	2.22383e-05	6.53562
ENSG00000147168	-0.424252	13.3405	-2.28072	0.0236746	0.0892589	-3.84915
ENSG00000133574	-0.423276	13.2378	-3.32271	0.00106934	0.00896266	-1.12209
ENSG00000280477	-0.422991	9.85063	-3.31996	0.00107933	0.00902596	-1.13049
ENSG00000105373	-0.422931	9.392	-4.82019	2.92844e-06	0.000109879	4.31891
ENSG00000066926	-0.420819	9.33592	-1.8475	0.0662292	0.185834	-4.70132
ENSG00000173821	-0.420707	12.1685	-2.4201	0.0164577	0.0685259	-3.53898
ENSG00000134954	-0.420561	11.1094	-2.7513	0.00651032	0.0348461	-2.73315
ENSG00000100201	-0.419911	15.0073	-4.86697	2.37471e-06	9.42649e-05	4.51487
ENSG00000005810	-0.419695	10.3672	-3.83208	0.0001726	0.00224525	0.539008
ENSG00000081154	-0.418327	10.2323	-5.1768	5.71786e-07	3.60986e-05	5.84904
ENSG00000162521	-0.417858	10.6087	-5.61521	6.88582e-08	9.13121e-06	7.84011
ENSG00000198648	-0.417701	8.43074	-3.91069	0.000128012	0.0017912	0.813478
ENSG00000127483	-0.417456	11.8467	-5.26806	3.71587e-07	2.61354e-05	6.25377
ENSG00000196405	-0.416878	7.64665	-5.88426	1.77615e-08	3.36363e-06	9.11843
ENSG00000134539	-0.416777	10.1364	-1.74318	0.0829194	0.217628	-4.88083
ENSG00000229117	-0.415983	7.02085	-2.90168	0.00415005	0.0250058	-2.33587
ENSG00000198242	-0.415949	8.04435	-5.55603	9.225e-08	1.02798e-05	7.56456
ENSG00000129824	-0.41562	7.47819	-1.63851	0.102969	0.252181	-5.05078
ENSG00000167658	-0.415018	15.482	-3.24672	0.00137999	0.010909	-1.35204
ENSG00000115904	-0.414976	10.4676	-5.41311	1.85353e-07	1.64051e-05	6.90768
ENSG00000170315	-0.41454	14.386	-5.75771	3.37685e-08	5.24915e-06	8.51199
ENSG00000278545	-0.414181	12.8252	-2.20144	0.0289088	0.103395	-4.01782
ENSG00000284889	-0.414115	8.7348	-3.68306	0.000300314	0.00346334	0.0318647
ENSG00000115484	-0.413702	9.15323	-4.95445	1.59854e-06	7.21215e-05	4.88523
ENSG00000074695	-0.413652	9.69196	-3.38919	0.000852333	0.00754015	-0.917039
ENSG00000172543	-0.412959	10.193	-1.46832	0.143672	0.316461	-5.30528
ENSG00000130741	-0.412282	11.3445	-3.72966	0.000253005	0.0030347	0.188606
ENSG00000198034	-0.411634	9.29184	-2.97613	0.00329863	0.02099	-2.13204
ENSG00000136908	-0.411339	9.32819	-2.67363	0.00815674	0.0411239	-2.93072
ENSG00000137193	-0.410982	12.9643	-2.42023	0.0164521	0.0685259	-3.53869
ENSG00000282986	-0.410752	9.94324	-2.35212	0.01969	0.0781541	-3.69242
ENSG00000184110	-0.410657	10.3432	-3.48756	0.000605551	0.00578291	-0.607088
ENSG00000162402	-0.410432	9.88112	-3.93448	0.00011684	0.00166988	0.897449
ENSG00000167286	-0.410044	7.61406	-2.78039	0.00597568	0.0325975	-2.65781
ENSG00000030419	-0.408831	6.8646	-3.87306	0.000147784	0.00199543	0.681497
ENSG00000080824	-0.408219	9.74793	-2.88184	0.00440864	0.0261801	-2.38939
ENSG00000119335	-0.408204	10.7789	-5.44088	1.62004e-07	1.49092e-05	7.03437
ENSG00000026950	-0.407409	11.3782	-3.61296	0.000387469	0.0041454	-0.20073
ENSG00000133706	-0.406628	8.90449	-4.32471	2.46356e-05	0.000531129	2.33552
ENSG00000043462	-0.406591	12.6597	-5.42993	1.70848e-07	1.54163e-05	6.98435
ENSG00000187109	-0.406343	9.42845	-4.01303	8.6168e-05	0.00132717	1.17781
ENSG00000188092	-0.406286	8.12565	-4.48652	1.25175e-05	0.000317191	2.96436
ENSG00000079134	-0.405907	8.41754	-4.84327	2.64128e-06	0.000101366	4.41539
ENSG00000100941	-0.40573	8.85521	-5.97275	1.12738e-08	2.51256e-06	9.54779
ENSG00000005844	-0.405261	12.4561	-3.29218	0.00118533	0.00971904	-1.21502
ENSG00000114857	-0.405136	10.1302	-3.47927	0.000623429	0.00590118	-0.63351
ENSG00000184260	-0.40488	14.6541	-4.15184	4.9762e-05	0.000890229	1.68455
ENSG00000015133	-0.404545	8.9545	-4.4058	1.75872e-05	0.000411287	2.64831
ENSG00000149308	-0.403315	10.2677	-3.38758	0.000857073	0.0075676	-0.922058
ENSG00000171490	-0.403229	10.7973	-2.66782	0.00829387	0.0415855	-2.94529
ENSG00000274699	-0.402317	8.6301	-3.13891	0.00196634	0.0141973	-1.67011
ENSG00000179218	-0.401894	12.657	-2.61769	0.00956572	0.046176	-3.06976
ENSG00000086758	-0.400858	10.6895	-3.67315	0.000311408	0.00355143	-0.00127777
ENSG00000082512	-0.400731	8.13446	-4.06782	6.94929e-05	0.00113591	1.37613
ENSG00000163606	-0.400593	7.69749	-3.43697	0.000722601	0.00659756	-0.767452
ENSG00000132182	-0.399788	9.1898	-3.79685	0.000197039	0.00248116	0.417567
ENSG00000091490	-0.399345	8.44522	-3.35888	0.000945591	0.00818509	-1.01097
ENSG00000113013	-0.399133	9.67557	-4.71509	4.66512e-06	0.000154651	3.884
ENSG00000137198	-0.398367	10.7316	-1.43536	0.152828	0.329296	-5.35141
ENSG00000070756	-0.398351	17.5193	-4.6736	5.59503e-06	0.000178136	3.7144
ENSG00000122034	-0.398236	8.596	-4.0798	6.62829e-05	0.00110548	1.41977
ENSG00000095585	-0.397672	7.24787	-2.96242	0.00344221	0.0216652	-2.16992
ENSG00000125107	-0.397067	12.5041	-5.0951	8.37306e-07	4.56165e-05	5.49118
ENSG00000274047	-0.396276	10.3502	-4.38228	1.94026e-05	0.000441462	2.55709
ENSG00000149212	-0.395268	12.3459	-2.97331	0.00332774	0.0211027	-2.13985
ENSG00000130821	-0.395108	9.9616	-1.74867	0.0819635	0.215999	-4.87164
ENSG00000104921	-0.394635	8.19476	-2.37261	0.0186614	0.0750793	-3.6466
ENSG00000147274	-0.393891	11.3868	-3.51022	0.000559101	0.00545765	-0.534575
ENSG00000117262	-0.393745	8.90655	-4.37287	2.01783e-05	0.000453819	2.5207
ENSG00000164483	-0.393472	7.72463	-3.06238	0.00251429	0.0170991	-1.89004
ENSG00000055130	-0.392204	8.77256	-5.53309	1.03269e-07	1.11068e-05	7.45828
ENSG00000170873	-0.391869	9.02213	-2.64319	0.00889847	0.0438827	-3.00673
ENSG00000136819	-0.391335	11.1492	-1.98941	0.0480906	0.148164	-4.44102
ENSG00000172650	-0.391303	9.25022	-5.24781	4.0906e-07	2.75156e-05	6.16351
ENSG00000114166	-0.391245	12.1591	-3.31523	0.00109673	0.00913507	-1.14493
ENSG00000123240	-0.390976	8.47968	-3.14706	0.001915	0.0138981	-1.6464
ENSG00000178562	-0.38977	9.8008	-2.07917	0.0389445	0.128125	-4.26686
ENSG00000052841	-0.389719	10.7122	-3.80315	0.000192437	0.00243482	0.439229
ENSG00000134900	-0.388917	9.90736	-3.52844	0.000524217	0.00520503	-0.476001
ENSG00000275122	-0.388682	9.08742	-2.3102	0.0219511	0.0846644	-3.78499
ENSG00000160185	-0.38851	8.0699	-3.07403	0.00242267	0.016616	-1.85688
ENSG00000013725	-0.388318	8.66022	-2.9049	0.00410942	0.0248094	-2.32715
ENSG00000112996	-0.38711	9.53446	-4.66365	5.84351e-06	0.000182536	3.67387
ENSG00000055044	-0.386592	8.74842	-3.32612	0.00105705	0.00888383	-1.11166
ENSG00000164346	-0.386524	8.3659	-3.40671	0.000802416	0.00715674	-0.862395
ENSG00000126353	-0.386166	12.2982	-1.52931	0.127852	0.292228	-5.21721
ENSG00000115993	-0.385432	10.0733	-2.50538	0.0130723	0.0576426	-3.34068
ENSG00000173208	-0.385429	8.48176	-2.23185	0.0267931	0.0976014	-3.9538
ENSG00000198162	-0.384657	9.41738	-4.05403	7.33752e-05	0.00118249	1.32598
ENSG00000188042	-0.384625	8.66777	-2.68973	0.00778735	0.039859	-2.89019
ENSG00000100351	-0.384043	10.1785	-3.12082	0.00208489	0.0147934	-1.72256
ENSG00000158856	-0.383916	9.59166	-2.165	0.031634	0.110251	-4.09346
ENSG00000120910	-0.383705	8.49715	-4.7352	4.26981e-06	0.000143867	3.96665
ENSG00000107771	-0.383682	9.64448	-3.69658	0.000285792	0.0033207	0.0771618
ENSG00000154451	-0.383536	12.8299	-1.37077	0.172065	0.355626	-5.43887
ENSG00000130177	-0.383465	8.41276	-5.46467	1.44306e-07	1.3562e-05	7.14324
ENSG00000114391	-0.382956	7.63964	-2.73413	0.0068458	0.0361913	-2.77726
ENSG00000170989	-0.382899	7.72426	-2.78405	0.0059113	0.0323649	-2.64827
ENSG00000105369	-0.382832	9.83714	-1.28051	0.201925	0.39538	-5.55444
ENSG00000133226	-0.382772	10.3987	-5.1619	6.13154e-07	3.79335e-05	5.78348
ENSG00000115875	-0.380734	8.64664	-4.74245	4.13547e-06	0.000141056	3.9965
ENSG00000182866	-0.380309	8.6521	-3.80633	0.000190157	0.00242088	0.450154
ENSG00000164975	-0.379859	9.31899	-4.19847	4.12526e-05	0.000777078	1.85797
ENSG00000123124	-0.379629	9.11957	-3.18207	0.00170833	0.0127938	-1.54394
ENSG00000237541	-0.37906	7.21766	-3.2572	0.00133263	0.01063	-1.32059
ENSG00000108622	-0.378622	8.22581	-3.94736	0.000111183	0.0016207	0.943106
ENSG00000105393	-0.37832	9.29131	-3.0986	0.00223946	0.0156646	-1.78657
ENSG00000140367	-0.378111	8.55968	-5.68311	4.91066e-08	7.09667e-06	8.15879
ENSG00000164985	-0.378023	9.91182	-4.55931	9.1768e-06	0.000251858	3.25326
ENSG00000139746	-0.377812	9.76411	-4.54688	9.67886e-06	0.000262521	3.20367
ENSG00000065675	-0.376418	8.46348	-3.13238	0.00200842	0.0143999	-1.68909
ENSG00000186088	-0.376077	8.35069	-4.47261	1.32775e-05	0.000330462	2.90955
ENSG00000196262	-0.375928	9.22171	-4.00197	8.99671e-05	0.00137311	1.13805
ENSG00000132383	-0.37572	9.17634	-5.51268	1.1414e-07	1.18284e-05	7.36402
ENSG00000118816	-0.375413	14.942	-5.29106	3.33077e-07	2.4257e-05	6.35657
ENSG00000163257	-0.375063	9.89762	-3.78763	0.000203958	0.00254748	0.385933
ENSG00000165527	-0.374266	11.0819	-4.75898	3.8441e-06	0.000133914	4.06472
ENSG00000119950	-0.373839	10.2187	-2.24066	0.0262057	0.095858	-3.93509
ENSG00000051825	-0.372898	7.98657	-3.95023	0.000109959	0.00160919	0.953294
ENSG00000118971	-0.372742	9.38895	-2.94473	0.00363596	0.0226331	-2.21857
ENSG00000271567	-0.371584	9.20501	-2.45699	0.0149081	0.0636586	-3.45399
ENSG00000113441	-0.371358	10.6155	-3.14018	0.0019583	0.0141462	-1.66644
ENSG00000144659	-0.370682	8.7378	-4.84534	2.61687e-06	0.000100848	4.42407
ENSG00000152234	-0.370483	9.37055	-5.26637	3.74586e-07	2.62466e-05	6.24621
ENSG00000183691	-0.370466	6.1999	-3.28156	0.00122839	0.0099705	-1.2472
ENSG00000152601	-0.370402	14.3837	-3.41234	0.000786992	0.00705319	-0.844815
ENSG00000273562	-0.369834	9.46925	-5.2769	3.56294e-07	2.5349e-05	6.29325
ENSG00000004897	-0.369641	10.1419	-4.1673	4.67696e-05	0.000856609	1.74188
ENSG00000157601	-0.369216	9.56215	-1.13639	0.257227	0.463173	-5.72296
ENSG00000101347	-0.368725	15.0683	-2.29208	0.0229968	0.0876018	-3.82452
ENSG00000165629	-0.368196	9.04416	-2.99676	0.00309286	0.0199901	-2.07472
ENSG00000067167	-0.36811	11.1391	-4.23055	3.62254e-05	0.000713051	1.97824
ENSG00000165209	-0.367579	6.52262	-3.86664	0.000151433	0.00202546	0.659097
ENSG00000117090	-0.367504	7.06307	-3.42803	0.000745379	0.00675883	-0.795588
ENSG00000174197	-0.367375	9.28158	-3.26082	0.00131666	0.0105188	-1.30974
ENSG00000162366	-0.366961	7.751	-1.75866	0.0802444	0.212812	-4.85482
ENSG00000159658	-0.366688	10.5105	-5.15319	6.38685e-07	3.89914e-05	5.7452
ENSG00000113319	-0.36647	7.53161	-2.9249	0.00386509	0.0237086	-2.2728
ENSG00000275199	-0.366347	8.13385	-3.91404	0.000126379	0.00177372	0.825279
ENSG00000186001	-0.365938	9.11422	-5.39704	2.00322e-07	1.72351e-05	6.83462
ENSG00000196092	-0.364956	6.45403	-2.60248	0.00998495	0.0476649	-3.10709
ENSG00000009307	-0.36483	14.7148	-3.77256	0.000215765	0.00267508	0.334371
ENSG00000042980	-0.3646	8.26253	-2.669	0.00826581	0.0415266	-2.94233
ENSG00000160613	-0.363718	9.06841	-4.31069	2.61025e-05	0.000555631	2.28188
ENSG00000142599	-0.36365	7.78395	-7.67116	8.62896e-13	1.59619e-08	18.5374
ENSG00000198087	-0.363058	8.04763	-4.91228	1.93577e-06	8.1753e-05	4.70607
ENSG00000069702	-0.362852	8.48063	-2.16015	0.0320133	0.111152	-4.10344
ENSG00000150637	-0.362759	9.53428	-2.54407	0.0117526	0.0533365	-3.24861
ENSG00000196187	-0.36205	10.2997	-3.34622	0.000987281	0.00844324	-1.04997
ENSG00000172175	-0.361112	9.44372	-3.7661	0.000221021	0.002722	0.312327
ENSG00000165416	-0.359844	9.02116	-6.05651	7.30268e-09	1.93922e-06	9.95819
ENSG00000117280	-0.358035	8.65262	-5.01343	1.22075e-06	5.89595e-05	5.13776
ENSG00000119707	-0.357814	10.8538	-5.02367	1.16464e-06	5.71638e-05	5.18185
ENSG00000136938	-0.357372	10.0709	-3.38885	0.00085333	0.00754537	-0.918097
ENSG00000184481	-0.357121	9.92229	-1.91736	0.0566919	0.166749	-4.57549
ENSG00000092199	-0.356927	13.1688	-4.97983	1.42382e-06	6.63422e-05	4.99362
ENSG00000157106	-0.35679	11.9824	-3.26527	0.00129722	0.0103879	-1.29634
ENSG00000184677	-0.356452	8.19503	-3.6806	0.000303035	0.00348603	0.0236222
ENSG00000167258	-0.35631	10.6525	-6.54272	5.45823e-10	5.93919e-07	12.4134
ENSG00000068796	-0.355241	10.8069	-2.9107	0.00403713	0.0245009	-2.31142
ENSG00000115368	-0.354384	8.41914	-3.83237	0.000172406	0.00224525	0.540037
ENSG00000197465	-0.354346	6.65714	-2.07702	0.0391448	0.128478	-4.27112
ENSG00000156787	-0.354286	7.24869	-5.24105	4.22376e-07	2.82062e-05	6.13342
ENSG00000046651	-0.354283	8.10988	-4.06144	7.12641e-05	0.00115635	1.35291
ENSG00000127362	-0.353618	5.80526	-3.59785	0.000409147	0.00431002	-0.250361
ENSG00000185651	-0.353485	9.8938	-6.70299	2.26158e-10	3.21806e-07	13.2486
ENSG00000134884	-0.353472	10.0278	-4.17802	4.47976e-05	0.000827187	1.78172
ENSG00000104408	-0.353187	8.30609	-3.00148	0.00304753	0.0198009	-2.06157
ENSG00000167004	-0.353179	11.3585	-3.0518	0.00260031	0.0175485	-1.92008
ENSG00000117868	-0.352699	9.66145	-3.45708	0.000673747	0.0062346	-0.703961
ENSG00000123219	-0.351883	6.41274	-1.74019	0.0834442	0.218451	-4.88582
ENSG00000188322	-0.350674	5.98942	-4.81346	3.01774e-06	0.000112077	4.29084
ENSG00000144136	-0.35067	8.86709	-3.90885	0.000128919	0.00180085	0.806986
ENSG00000168298	-0.350586	13.0269	-2.04402	0.0423309	0.135193	-4.33592
ENSG00000272835	-0.34856	7.44016	-3.18333	0.00170128	0.0127668	-1.54022
ENSG00000163492	-0.34815	6.35548	-2.85108	0.00483877	0.0280231	-2.47172
ENSG00000185404	-0.347995	9.33516	-4.01683	8.48973e-05	0.00131527	1.1915
ENSG00000170004	-0.347591	8.98096	-4.18469	4.361e-05	0.000813098	1.80657
ENSG00000159459	-0.347585	11.4019	-2.87781	0.00446293	0.0264261	-2.40022
ENSG00000010244	-0.347349	12.6791	-4.20532	4.0125e-05	0.000763063	1.88362
ENSG00000185811	-0.34729	12.0094	-3.38089	0.000876984	0.00772497	-0.942841
ENSG00000283589	-0.347256	8.04536	-3.1523	0.00188267	0.0137433	-1.63113
ENSG00000276833	-0.346984	10.9863	-2.98117	0.00324722	0.0207271	-2.11807
ENSG00000111596	-0.3469	11.1033	-4.80024	3.20085e-06	0.000117015	4.23579
ENSG00000127995	-0.346652	8.32933	-4.00064	9.04331e-05	0.00137469	1.13329
ENSG00000158417	-0.346351	8.38473	-3.80856	0.000188572	0.00240566	0.45783
ENSG00000110031	-0.346056	8.93146	-3.6736	0.000310893	0.00354994	0.000232128
ENSG00000198846	-0.345948	8.17144	-2.80856	0.00549634	0.0307071	-2.58417
ENSG00000121691	-0.345537	12.012	-2.0832	0.0385711	0.12725	-4.25886
ENSG00000110321	-0.344796	13.4414	-5.9376	1.35114e-08	2.87281e-06	9.37674
ENSG00000135316	-0.344704	9.69334	-3.59469	0.000413827	0.00434942	-0.260726
ENSG00000166669	-0.344646	8.60424	-3.28558	0.00121193	0.00989333	-1.23504
ENSG00000166226	-0.344563	7.59256	-4.2218	3.75356e-05	0.000727052	1.94535
ENSG00000008988	-0.344409	8.09092	-4.83681	2.71879e-06	0.000103695	4.38835
ENSG00000138378	-0.344145	8.38092	-3.42824	0.00074484	0.00675726	-0.794933
ENSG00000072858	-0.343962	7.74473	-3.5976	0.00040952	0.00431149	-0.25119
ENSG00000133818	-0.343629	7.66285	-4.74099	4.16222e-06	0.000141426	3.99048
ENSG00000142875	-0.343374	9.5254	-2.3831	0.0181536	0.0736254	-3.62301
ENSG00000213626	-0.342466	8.96599	-4.57234	8.67737e-06	0.000243203	3.30538
ENSG00000189091	-0.342463	9.61264	-3.28069	0.00123197	0.00998203	-1.24982
ENSG00000263353	-0.342356	9.18025	-2.74384	0.00665417	0.0354212	-2.75234
ENSG00000124193	-0.341812	9.60249	-4.82836	2.82344e-06	0.000106588	4.35304
ENSG00000110448	-0.341784	8.04721	-2.56337	0.0111397	0.0514899	-3.20218
ENSG00000173812	-0.341783	10.1345	-5.12117	7.41664e-07	4.26543e-05	5.60495
ENSG00000135390	-0.341634	9.62161	-3.47282	0.000637669	0.0059937	-0.654015
ENSG00000102760	-0.34079	8.18992	-3.44151	0.000711293	0.00651283	-0.753152
ENSG00000113282	-0.340612	10.7073	-4.41613	1.68424e-05	0.00039688	2.68851
ENSG00000095002	-0.339937	7.79841	-3.98505	9.60889e-05	0.00144862	1.07742
ENSG00000080822	-0.339606	10.3804	-4.40021	1.80035e-05	0.000419432	2.62659
ENSG00000198252	-0.339354	10.4767	-3.20611	0.00157859	0.0120825	-1.47298
ENSG00000005059	-0.338426	9.2189	-3.64645	0.000343217	0.00381311	-0.0900901
ENSG00000101901	-0.336544	8.10125	-4.55139	9.49346e-06	0.000259012	3.22168
ENSG00000116127	-0.336316	6.99503	-3.73665	0.000246547	0.00297691	0.212266
ENSG00000122566	-0.336205	12.6964	-2.99384	0.00312128	0.0201055	-2.08286
ENSG00000135018	-0.335998	11.8703	-4.15799	4.85501e-05	0.000875197	1.70734
ENSG00000134744	-0.335615	9.52241	-3.90236	0.000132159	0.00183673	0.784167
ENSG00000115524	-0.335274	13.5558	-4.02907	8.09289e-05	0.00127406	1.23562
ENSG00000100450	-0.334973	8.16718	-1.27444	0.204064	0.397932	-5.56195
ENSG00000189401	-0.334865	9.29769	-4.09291	6.29298e-05	0.00106211	1.46768
ENSG00000147677	-0.334787	8.78593	-3.87708	0.000145541	0.00197731	0.695544
ENSG00000077097	-0.334707	10.3207	-3.26331	0.00130574	0.0104425	-1.30223
ENSG00000198265	-0.334286	11.7694	-4.00634	8.84491e-05	0.00135441	1.15373
ENSG00000120802	-0.33372	10.0274	-3.66451	0.000321377	0.00362932	-0.0300602
ENSG00000168785	-0.333277	8.94726	-1.87825	0.061878	0.177588	-4.64648
ENSG00000151779	-0.333181	8.39376	-4.00291	8.96375e-05	0.00137034	1.14143
ENSG00000283630	-0.33268	9.11965	-4.01193	8.65402e-05	0.00132958	1.17384
ENSG00000124207	-0.332553	9.20242	-4.28201	2.93664e-05	0.000613981	2.17267
ENSG00000115232	-0.332471	9.60798	-2.70469	0.00745779	0.0385239	-2.85233
ENSG00000143727	-0.332399	8.53368	-4.17048	4.61762e-05	0.000849918	1.75369
ENSG00000181722	-0.331912	8.53971	-4.49477	1.20868e-05	0.000311394	2.99693
ENSG00000104852	-0.331445	9.44587	-4.90686	1.9838e-06	8.28361e-05	4.68313
ENSG00000128789	-0.331318	8.87459	-4.88328	2.20663e-06	8.91227e-05	4.58354
ENSG00000130638	-0.331107	7.84246	-4.87582	2.28206e-06	9.15696e-05	4.55209
ENSG00000080839	-0.330885	8.52326	-3.19886	0.0016167	0.0122599	-1.49442
ENSG00000282899	-0.330486	7.57315	-2.05408	0.0413373	0.133036	-4.31628
ENSG00000172493	-0.33048	12.6048	-4.01267	8.62905e-05	0.00132731	1.1765
ENSG00000075413	-0.330312	11.4122	-4.60075	7.6775e-06	0.000222689	3.41942
ENSG00000112249	-0.329751	8.41755	-3.3942	0.000837786	0.00743279	-0.901455
ENSG00000108559	-0.329533	7.65152	-4.3546	2.17691e-05	0.000482545	2.45027
ENSG00000137501	-0.3293	7.48578	-2.21331	0.0280664	0.101045	-3.99293
ENSG00000140262	-0.329091	8.84762	-4.5604	9.13396e-06	0.000251429	3.25762
ENSG00000237710	-0.329038	9.13009	-4.02699	8.15898e-05	0.00128011	1.22813
ENSG00000273761	-0.328981	9.4951	-3.5406	0.000502072	0.00505854	-0.436739
ENSG00000078596	-0.328323	7.35084	-3.31656	0.00109182	0.00911393	-1.14088
ENSG00000125037	-0.326952	10.6635	-3.8768	0.000145695	0.00197731	0.694574
ENSG00000147140	-0.32671	11.336	-3.44962	0.00069151	0.00636712	-0.727569
ENSG00000001631	-0.326531	9.58127	-4.22256	3.74202e-05	0.000726336	1.94821
ENSG00000196821	-0.326432	9.93365	-5.08279	8.86494e-07	4.71217e-05	5.43765
ENSG00000169375	-0.326425	9.95366	-5.59728	7.52559e-08	9.45383e-06	7.75638
ENSG00000023516	-0.326279	8.76728	-3.2789	0.00123939	0.010036	-1.25524
ENSG00000156304	-0.326181	9.32769	-4.47362	1.32206e-05	0.000329589	2.91354
ENSG00000132485	-0.326155	9.84445	-3.33957	0.00100987	0.00858485	-1.07042
ENSG00000206466	-0.32612	7.18787	-6.70471	2.24012e-10	3.21806e-07	13.2577
ENSG00000205571	-0.325844	9.06693	-3.32628	0.00105647	0.00888302	-1.11116
ENSG00000278494	-0.325817	9.09923	-3.07807	0.00239166	0.0164526	-1.84537
ENSG00000117281	-0.325404	5.89057	-3.09179	0.0022889	0.0158934	-1.8061
ENSG00000147604	-0.325346	8.22463	-2.16662	0.0315087	0.110054	-4.09013
ENSG00000100749	-0.32533	7.76256	-3.51212	0.000555364	0.00542977	-0.528479
ENSG00000145996	-0.324995	9.01998	-3.07203	0.00243819	0.0166919	-1.86258
ENSG00000162434	-0.324986	13.3925	-3.68274	0.000300673	0.00346532	0.0307727
ENSG00000131876	-0.324133	8.25092	-5.5979	7.50238e-08	9.45383e-06	7.75929
ENSG00000104131	-0.322843	9.52604	-5.13403	6.98517e-07	4.12817e-05	5.66117
ENSG00000196776	-0.322843	12.7635	-2.15292	0.0325853	0.112582	-4.11827
ENSG00000129351	-0.322794	9.32649	-3.71206	0.000269979	0.00317286	0.129204
ENSG00000088387	-0.322731	7.79569	-2.71797	0.00717585	0.0373807	-2.81856
ENSG00000074966	-0.3225	10.1663	-1.82968	0.0688653	0.191384	-4.7327
ENSG00000084463	-0.32232	9.76753	-3.86171	0.000154293	0.00205628	0.641917
ENSG00000082074	-0.322287	15.9517	-4.1538	4.93717e-05	0.000884643	1.69183
ENSG00000154114	-0.322034	8.53856	-2.8581	0.00473725	0.0275739	-2.45298
ENSG00000179981	-0.321848	8.02441	-4.55275	9.43824e-06	0.000257886	3.22711
ENSG00000103479	-0.32174	12.6858	-3.62467	0.000371426	0.00402283	-0.162164
ENSG00000198821	-0.321713	8.03523	-3.04704	0.00263987	0.0177594	-1.93355
ENSG00000104765	-0.321617	14.4345	-3.57223	0.000448528	0.00460937	-0.334086
ENSG00000006125	-0.321293	12.2624	-3.67444	0.000309934	0.00354118	0.00305416
ENSG00000130024	-0.320811	8.44979	-4.89194	2.12216e-06	8.70417e-05	4.62005
ENSG00000100796	-0.320543	11.004	-5.09612	8.33329e-07	4.56063e-05	5.49565
ENSG00000166949	-0.32028	7.59891	-2.66811	0.00828689	0.0415855	-2.94456
ENSG00000205542	-0.320276	15.0752	-4.67299	5.61008e-06	0.000178308	3.7119
ENSG00000149136	-0.320133	7.72411	-5.99686	9.95274e-09	2.36033e-06	9.66556
ENSG00000213782	-0.319815	6.71567	-5.05551	1.00575e-06	5.16789e-05	5.31932
ENSG00000285281	-0.319505	8.94428	-3.11918	0.00209589	0.0148438	-1.72727
ENSG00000225921	-0.319023	8.48951	-6.07864	6.50692e-09	1.77007e-06	10.0673
ENSG00000283868	-0.31871	7.63465	-7.39326	4.44437e-12	2.7404e-08	16.9794
ENSG00000186298	-0.318636	10.6455	-4.07584	6.73296e-05	0.001113	1.40531
ENSG00000129562	-0.318157	11.2524	-2.13938	0.0336811	0.115185	-4.14593
ENSG00000147996	-0.317817	9.78952	-3.03906	0.0027074	0.0181126	-1.95609
ENSG00000120948	-0.317577	10.0369	-4.97769	1.43778e-06	6.649e-05	4.98448
ENSG00000203737	-0.317143	8.12867	-2.91884	0.00393762	0.0240548	-2.28929
ENSG00000101557	-0.317099	8.87423	-4.48531	1.2582e-05	0.000317953	2.95958
ENSG00000196968	-0.316891	8.403	-3.37907	0.000882462	0.00775476	-0.948476
ENSG00000189190	-0.316833	8.00513	-2.65284	0.00865693	0.0429664	-2.98271
ENSG00000166181	-0.316552	9.73781	-3.92949	0.000119104	0.00169476	0.879798
ENSG00000109684	-0.316165	4.52595	-3.16289	0.00181887	0.0133939	-1.60021
ENSG00000137073	-0.316121	7.92054	-5.91024	1.55493e-08	3.13875e-06	9.24405
ENSG00000138439	-0.315552	10.7844	-2.15946	0.0320674	0.111208	-4.10485
ENSG00000140743	-0.315427	8.69627	-2.61931	0.00952207	0.0460134	-3.06577
ENSG00000265354	-0.315421	9.4003	-4.76823	3.68984e-06	0.000130915	4.10297
ENSG00000012817	-0.315262	7.41482	-1.14539	0.25349	0.458812	-5.71302
ENSG00000274442	-0.31518	11.1763	-2.74844	0.00656521	0.0350688	-2.74052
ENSG00000134545	-0.314974	6.24697	-2.43624	0.0157627	0.0664035	-3.50193
ENSG00000165819	-0.314791	8.48418	-5.68951	4.75616e-08	6.98249e-06	8.18894
ENSG00000100823	-0.314485	9.97718	-1.75826	0.0803129	0.212932	-4.8555
ENSG00000136104	-0.314268	7.94869	-4.29889	2.74004e-05	0.000577938	2.2369
ENSG00000127314	-0.314071	11.7858	-3.62378	0.000372613	0.00403312	-0.165076
ENSG00000283391	-0.313769	7.34556	-3.06791	0.00247043	0.0168752	-1.87432
ENSG00000197635	-0.313708	8.5023	-2.23797	0.0263838	0.0963759	-3.94081
ENSG00000122176	-0.313589	4.05745	-2.85928	0.00472044	0.0275224	-2.44984
ENSG00000121940	-0.313549	8.16223	-3.49543	0.000589017	0.00568369	-0.58194
ENSG00000142676	-0.313017	8.29831	-2.60597	0.00988732	0.0473823	-3.09854
ENSG00000196367	-0.312077	8.81029	-4.16129	4.79119e-05	0.000871063	1.71957
ENSG00000112079	-0.312026	13.2656	-3.30836	0.00112246	0.00930794	-1.16586
ENSG00000197694	-0.311883	8.06097	-3.16712	0.00179393	0.0132971	-1.58782
ENSG00000065491	-0.311849	7.94155	-2.62069	0.00948508	0.0459066	-3.06238
ENSG00000119655	-0.311613	10.4421	-2.89872	0.00418767	0.0251498	-2.34386
ENSG00000168421	-0.31106	7.98508	-3.16624	0.00179906	0.0133009	-1.59038
ENSG00000204010	-0.310921	7.61833	-1.15184	0.250834	0.456102	-5.70584
ENSG00000145348	-0.310848	9.11448	-4.26226	3.18365e-05	0.000647867	2.09784
ENSG00000070770	-0.310758	8.98607	-5.10752	7.9033e-07	4.4708e-05	5.54533
ENSG00000088179	-0.310166	8.19444	-2.92557	0.00385707	0.0236958	-2.27096
ENSG00000130684	-0.309829	7.15386	-5.32576	2.82204e-07	2.25413e-05	6.51235
ENSG00000132849	-0.309822	7.37303	-2.67057	0.00822869	0.0414189	-2.9384
ENSG00000239329	-0.309806	8.58468	-3.08431	0.00234443	0.0161663	-1.82754
ENSG00000198879	-0.309688	7.56997	-3.69641	0.00028597	0.0033207	0.076592
ENSG00000089327	-0.30953	10.8674	-2.00265	0.0466359	0.144886	-4.41578
ENSG00000103064	-0.309483	9.11342	-2.76312	0.00628803	0.0339311	-2.70262
ENSG00000145287	-0.309423	10.9168	-2.47757	0.014101	0.0610693	-3.40606
ENSG00000112739	-0.309317	8.87848	-4.8229	2.89326e-06	0.00010878	4.33021
ENSG00000119397	-0.308703	9.03769	-3.43177	0.000735772	0.0066947	-0.783829
ENSG00000143774	-0.30787	8.55936	-2.55773	0.0113159	0.052109	-3.21579
ENSG00000007312	-0.307794	7.74855	-3.95124	0.00010953	0.00160419	0.956886
ENSG00000126261	-0.307718	8.808	-3.74722	0.000237085	0.00289097	0.248082
ENSG00000141510	-0.307648	8.9308	-3.97487	9.99621e-05	0.00149001	1.04103
ENSG00000136758	-0.307575	9.46116	-4.15623	4.8895e-05	0.000877265	1.7008
ENSG00000174780	-0.307568	10.1202	-2.47606	0.014159	0.0612375	-3.40959
ENSG00000100558	-0.307552	7.22171	-2.24125	0.0261668	0.0957908	-3.93383
ENSG00000059378	-0.307546	8.19609	-2.0552	0.0412279	0.132817	-4.31409
ENSG00000048028	-0.307422	7.8249	-3.07669	0.00240224	0.0165069	-1.84931
ENSG00000073792	-0.306998	7.62812	-1.75597	0.080705	0.213635	-4.85937
ENSG00000010810	-0.306929	9.37526	-2.98145	0.00324442	0.020717	-2.1173
ENSG00000121104	-0.30667	9.77203	-3.22099	0.0015029	0.0116369	-1.42881
ENSG00000112182	-0.306302	7.60468	-2.68666	0.00785652	0.0401132	-2.89793
ENSG00000112146	-0.306286	9.18625	-2.73176	0.00689347	0.0363676	-2.78335
ENSG00000137959	-0.305367	7.77121	-0.674444	0.500849	0.692679	-6.12893
ENSG00000135749	-0.305206	7.24348	-3.20304	0.00159462	0.0121638	-1.48207
ENSG00000189266	-0.304965	11.2538	-3.08603	0.00233158	0.0161292	-1.82262
ENSG00000063854	-0.304711	8.72286	-2.49147	0.0135782	0.0593782	-3.37347
ENSG00000170271	-0.303852	8.08863	-1.62074	0.106732	0.257981	-5.07863
ENSG00000134759	-0.303822	8.78585	-2.83117	0.0051371	0.0292388	-2.52455
ENSG00000171791	-0.303449	9.71555	-1.85123	0.065689	0.184528	-4.69472
ENSG00000165359	-0.303443	8.01654	-6.27232	2.34449e-09	9.90269e-07	11.0329
ENSG00000105866	-0.303305	8.21987	-4.14339	5.14734e-05	0.000911154	1.6533
ENSG00000111203	-0.302802	6.96748	-4.80529	3.12965e-06	0.000115094	4.25681
ENSG00000177600	-0.302523	11.3846	-2.80221	0.00560118	0.0311237	-2.60082
ENSG00000106443	-0.302177	7.7503	-3.50645	0.000566588	0.00551909	-0.546666
ENSG00000263160	-0.302098	8.32603	-4.06886	6.92089e-05	0.00113294	1.3799
ENSG00000116191	-0.301932	9.07667	-1.96253	0.0511607	0.155092	-4.49174
ENSG00000070882	-0.301912	7.35586	-3.49152	0.00059718	0.00573314	-0.594445
ENSG00000124795	-0.301723	9.73326	-4.18203	4.40795e-05	0.000817017	1.79666
ENSG00000138326	-0.301696	7.83186	-3.07515	0.00241404	0.0165696	-1.85369
ENSG00000043093	-0.30145	11.0826	-2.78144	0.00595717	0.0325157	-2.65508
ENSG00000149100	-0.301339	9.94595	-2.60303	0.00996973	0.0476411	-3.10577
ENSG00000176225	-0.301004	6.89587	-4.17229	4.58419e-05	0.000845447	1.76041
ENSG00000178105	-0.300812	7.90861	-3.97849	9.85694e-05	0.00147677	1.05394
ENSG00000169629	-0.300569	8.4818	-2.33834	0.0204098	0.0803447	-3.72303
ENSG00000056558	-0.300447	7.76435	-2.95736	0.00349672	0.0219188	-2.18388
ENSG00000095564	-0.300439	9.40956	-3.65768	0.000329478	0.00369374	-0.0527929
ENSG00000037474	-0.300346	8.25167	-4.44626	1.48393e-05	0.000361181	2.80616
ENSG00000143416	-0.300316	9.97598	-1.23822	0.217161	0.415162	-5.60594
ENSG00000137504	-0.299712	9.00897	-3.63522	0.000357498	0.00391844	-0.127296
ENSG00000169252	-0.299654	8.12101	-2.72162	0.00710015	0.0370552	-2.80926
ENSG00000113649	-0.299651	7.36672	-4.1917	4.23956e-05	0.000792957	1.83269
ENSG00000148700	-0.299025	11.6939	-3.18637	0.00168443	0.0126558	-1.53128
ENSG00000198677	-0.298744	8.65103	-3.12958	0.00202665	0.0144745	-1.69718
ENSG00000113263	-0.298742	10.529	-1.61096	0.108849	0.261425	-5.09383
ENSG00000184007	-0.29863	11.4736	-4.15868	4.84168e-05	0.000874279	1.70988
ENSG00000185246	-0.298591	7.94537	-4.3953	1.83765e-05	0.000423593	2.60754
ENSG00000120008	-0.298477	8.41034	-3.69925	0.000283008	0.00330458	0.0861102
ENSG00000168066	-0.29841	10.9588	-4.28762	2.86984e-05	0.000603253	2.194
ENSG00000189403	-0.298328	11.3347	-2.76236	0.00630218	0.0339877	-2.70459
ENSG00000154473	-0.297926	8.62295	-4.15863	4.84258e-05	0.000874279	1.70971
ENSG00000167526	-0.297654	8.55548	-1.96904	0.0504028	0.153398	-4.47953
ENSG00000073605	-0.297174	6.88452	-5.03522	1.10439e-06	5.56647e-05	5.23163
ENSG00000115306	-0.29716	9.53246	-1.95256	0.0523408	0.157593	-4.51039
ENSG00000075336	-0.296965	6.60862	-6.31132	1.90439e-09	9.55863e-07	11.2297
ENSG00000138674	-0.296699	9.46725	-3.92167	0.000122736	0.00173564	0.852169
ENSG00000187555	-0.29611	10.6699	-4.5951	7.86696e-06	0.000225617	3.39671
ENSG00000198286	-0.296052	7.16043	-5.13532	6.94327e-07	4.12817e-05	5.66682
ENSG00000179262	-0.295871	9.65709	-1.7329	0.0847356	0.220656	-4.89797
ENSG00000198876	-0.295858	10.9829	-2.09133	0.0378279	0.125762	-4.2427
ENSG00000141524	-0.295773	7.46712	-4.93949	1.71109e-06	7.55193e-05	4.82153
ENSG00000115760	-0.295569	10.7199	-2.96714	0.00339216	0.0214231	-2.1569
ENSG00000108021	-0.295264	8.93241	-3.45987	0.000667224	0.00618972	-0.695134
ENSG00000134308	-0.29515	9.64569	-3.8835	0.000142023	0.00194459	0.718023
ENSG00000107679	-0.294779	7.57993	-3.67515	0.000309137	0.00353863	0.00540677
ENSG00000141627	-0.294007	10.7813	-3.82184	0.000179387	0.00232151	0.503624
ENSG00000168283	-0.29382	7.66003	-4.34017	2.31108e-05	0.00050575	2.39478
ENSG00000124203	-0.293588	7.40086	-3.55127	0.000483363	0.00491696	-0.402184
ENSG00000155561	-0.293468	7.62575	-3.82815	0.000175176	0.00227556	0.525417
ENSG00000139187	-0.293463	9.56411	-1.02104	0.308536	0.518609	-5.84355
ENSG00000141027	-0.293408	11.0605	-3.65568	0.000331885	0.00371623	-0.059441
ENSG00000100523	-0.293095	8.28767	-3.42482	0.000753722	0.00680447	-0.805677
ENSG00000103194	-0.293071	10.7002	-4.11656	5.72894e-05	0.000991337	1.55439
ENSG00000138172	-0.293039	8.36668	-3.66468	0.000321184	0.00362932	-0.0295104
ENSG00000137486	-0.292587	11.547	-2.43978	0.0156138	0.0659115	-3.49378
ENSG00000129472	-0.292357	10.0479	-1.2669	0.206741	0.401966	-5.57121
ENSG00000055163	-0.292353	11.6349	-3.35165	0.000969186	0.00832698	-1.03325
ENSG00000135362	-0.292275	7.41517	-2.26549	0.0246109	0.0916738	-3.88201
ENSG00000158711	-0.29223	8.34705	-3.67627	0.000307872	0.00352851	0.00915387
ENSG00000163519	-0.29214	8.89032	-1.42948	0.154509	0.331953	-5.35954
ENSG00000196305	-0.292126	7.79432	-3.89236	0.000137309	0.00189548	0.749038
ENSG00000167815	-0.291933	7.88044	-2.2178	0.0277536	0.100108	-3.98349
ENSG00000177479	-0.291931	6.74034	-2.96487	0.0034162	0.0215381	-2.16318
ENSG00000138867	-0.291764	11.6609	-1.72885	0.0854594	0.221777	-4.90469
ENSG00000116001	-0.291696	9.35845	-4.07587	6.73198e-05	0.001113	1.40544
ENSG00000198721	-0.291581	7.40783	-5.29686	3.23991e-07	2.38886e-05	6.38256
ENSG00000055917	-0.291401	12.3591	-3.66037	0.000326269	0.00367112	-0.043856
ENSG00000145349	-0.291262	8.16481	-2.97176	0.00334384	0.0211758	-2.14414
ENSG00000003056	-0.291117	10.3222	-3.32928	0.00104578	0.0088212	-1.10198
ENSG00000205268	-0.291019	9.98818	-2.57155	0.010889	0.0507109	-3.18242
ENSG00000101782	-0.29091	13.6193	-1.41409	0.158973	0.338398	-5.38065
ENSG00000131203	-0.290904	5.683	-2.71716	0.00719287	0.0374588	-2.82064
ENSG00000282928	-0.290873	7.19239	-4.4277	1.60444e-05	0.000383448	2.7336
ENSG00000186063	-0.290709	9.80733	-3.29403	0.00117799	0.0096675	-1.20943
ENSG00000180628	-0.290582	9.34066	-3.71864	0.000263516	0.00312741	0.151366
ENSG00000172785	-0.290316	9.26707	-2.91791	0.00394885	0.0241009	-2.29182
ENSG00000184752	-0.290313	7.85512	-3.57591	0.000442665	0.0045672	-0.322103
ENSG00000167106	-0.289945	8.04062	-2.51336	0.0127898	0.0566952	-3.3218
ENSG00000146066	-0.289723	8.86031	-1.79878	0.07364	0.201126	-4.7864
ENSG00000282537	-0.289532	7.96521	-2.09575	0.0374286	0.124591	-4.23387
ENSG00000115525	-0.289149	7.32359	-5.57208	8.52349e-08	9.97895e-06	7.63906
ENSG00000146414	-0.288605	7.96902	-3.48458	0.000611928	0.00582337	-0.616602
ENSG00000092439	-0.288488	9.41495	-3.03416	0.00274966	0.0183159	-1.96991
ENSG00000156508	-0.288314	18.7966	-3.49843	0.000582829	0.00563869	-0.572346
ENSG00000004468	-0.287683	8.59918	-1.72421	0.0862958	0.223384	-4.91239
ENSG00000180376	-0.287649	6.99531	-3.86371	0.000153127	0.00204368	0.648884
ENSG00000130935	-0.287253	8.81498	-3.0529	0.00259121	0.0174999	-1.91695
ENSG00000133321	-0.286896	7.28303	-3.00999	0.00296725	0.0194294	-2.03779
ENSG00000089063	-0.286876	9.58768	-4.74565	4.07751e-06	0.000140197	4.00967
ENSG00000138756	-0.286589	10.6553	-3.24387	0.00139313	0.0109996	-1.36057
ENSG00000122188	-0.286032	7.57105	-2.9274	0.00383553	0.023587	-2.26599
ENSG00000281887	-0.285823	10.0424	-1.97074	0.0502057	0.152949	-4.47632
ENSG00000004534	-0.285722	8.49878	-4.68351	5.35797e-06	0.000172368	3.75479
ENSG00000103365	-0.285548	8.07285	-3.00048	0.00305711	0.0198283	-2.06437
ENSG00000198574	-0.285063	7.00333	-1.25421	0.211306	0.407418	-5.58667
ENSG00000188917	-0.285025	8.88884	-4.0106	8.69889e-05	0.00133426	1.16907
ENSG00000115977	-0.284964	9.00437	-2.86631	0.00462119	0.0271116	-2.43105
ENSG00000123600	-0.284741	6.09393	-4.87223	2.31923e-06	9.22606e-05	4.53698
ENSG00000266412	-0.28451	15.6501	-3.05263	0.00259344	0.0175086	-1.91771
ENSG00000213079	-0.284142	10.8679	-5.70864	4.32156e-08	6.4992e-06	8.2793
ENSG00000206177	-0.284118	8.71018	-1.23705	0.217597	0.41586	-5.60735
ENSG00000144029	-0.283952	8.53863	-6.24088	2.77074e-09	1.12468e-06	10.8748
ENSG00000196419	-0.283794	8.51096	-5.52634	1.06746e-07	1.12834e-05	7.42709
ENSG00000175455	-0.283564	6.98362	-5.423	1.76683e-07	1.58654e-05	6.95275
ENSG00000136937	-0.283467	8.89039	-4.39695	1.82503e-05	0.000422521	2.61394
ENSG00000158985	-0.283352	12.3143	-2.84337	0.00495234	0.0285029	-2.49221
ENSG00000132300	-0.283252	8.24475	-3.96705	0.000103035	0.00152232	1.01315
ENSG00000153113	-0.282956	11.8395	-2.52852	0.012268	0.0550541	-3.28578
ENSG00000148175	-0.282318	12.1643	-1.79625	0.074044	0.201926	-4.79077
ENSG00000008517	-0.282204	9.09796	-3.0707	0.00244858	0.0167445	-1.86638
ENSG00000132530	-0.282014	9.66707	-1.12535	0.261861	0.468146	-5.73505
ENSG00000168439	-0.281679	8.42133	-4.50995	1.13314e-05	0.000297004	3.05696
ENSG00000114423	-0.28103	9.42309	-2.11041	0.0361316	0.121578	-4.20452
ENSG00000147649	-0.280732	10.2624	-3.59577	0.000412211	0.00433736	-0.257159
ENSG00000077312	-0.280326	8.28056	-3.42549	0.000751976	0.00680447	-0.803575
ENSG00000161791	-0.280025	6.62303	-5.32582	2.82134e-07	2.25413e-05	6.51258
ENSG00000048052	-0.279526	7.12641	-2.75674	0.00640717	0.0344563	-2.71912
ENSG00000147535	-0.279085	7.49854	-4.28565	2.89304e-05	0.000606751	2.18653
ENSG00000154814	-0.279085	9.07146	-2.05628	0.041122	0.132615	-4.31196
ENSG00000180776	-0.27888	10.2706	-3.10489	0.00219467	0.0154019	-1.76849
ENSG00000175390	-0.278513	9.30518	-2.52063	0.012537	0.0558819	-3.30454
ENSG00000119285	-0.277823	8.07357	-3.00094	0.00305266	0.0198203	-2.06307
ENSG00000119596	-0.277483	8.33204	-3.27848	0.00124114	0.0100432	-1.25651
ENSG00000115085	-0.27716	7.25722	-4.03041	8.05038e-05	0.00126845	1.24048
ENSG00000196628	-0.2771	6.60559	-3.24636	0.00138162	0.0109172	-1.3531
ENSG00000113360	-0.277095	7.13159	-5.73687	3.7504e-08	5.73346e-06	8.41301
ENSG00000243943	-0.277046	8.36921	-4.43839	1.53394e-05	0.000370896	2.77536
ENSG00000159593	-0.276261	6.95927	-3.84783	0.000162624	0.00214413	0.593643
ENSG00000128394	-0.276086	8.31708	-5.02988	1.13183e-06	5.62812e-05	5.20863
ENSG00000102974	-0.275407	10.5925	-4.67907	5.46297e-06	0.000175441	3.73668
ENSG00000088205	-0.27517	8.12525	-4.08014	6.61941e-05	0.00110511	1.421
ENSG00000138134	-0.27504	6.66141	-3.75332	0.000231776	0.00283184	0.268815
ENSG00000127152	-0.274931	8.55223	-2.14813	0.0329697	0.113549	-4.12808
ENSG00000227826	-0.274545	7.3614	-0.963559	0.336492	0.547828	-5.89887
ENSG00000063601	-0.27441	8.92711	-4.81918	2.94174e-06	0.000109932	4.31467
ENSG00000071575	-0.274231	7.55545	-3.36554	0.000924326	0.00805758	-0.990404
ENSG00000078674	-0.273826	9.49671	-3.4124	0.000786823	0.00705319	-0.84462
ENSG00000102898	-0.273821	9.34998	-4.56384	8.99993e-06	0.000249222	3.27139
ENSG00000273873	-0.273747	8.57478	-3.1348	0.00199268	0.0143315	-1.68204
ENSG00000197142	-0.273726	8.69775	-3.37723	0.000888046	0.00779643	-0.954184
ENSG00000123473	-0.273706	6.0948	-2.54059	0.0118661	0.0537328	-3.25693
ENSG00000110324	-0.273601	11.7533	-1.89893	0.0590889	0.171563	-4.60912
ENSG00000157216	-0.272635	7.97443	-4.31354	2.57975e-05	0.000550407	2.29278
ENSG00000135387	-0.272473	11.02	-3.64527	0.000344696	0.00382724	-0.0940149
ENSG00000164164	-0.27239	8.46668	-4.32097	2.50188e-05	0.000538762	2.32121
ENSG00000183337	-0.27234	6.89267	-4.81135	3.04625e-06	0.000112699	4.28205
ENSG00000229496	-0.271646	10.438	-4.38815	1.8933e-05	0.000434914	2.57984
ENSG00000144028	-0.27159	9.75528	-4.31921	2.52017e-05	0.000541441	2.31445
ENSG00000172340	-0.271574	8.52787	-3.68103	0.000302555	0.00348267	0.0250717
ENSG00000152465	-0.271417	6.74023	-3.58668	0.000425897	0.00444596	-0.286924
ENSG00000136842	-0.271316	8.49635	-1.42664	0.155324	0.333238	-5.36345
ENSG00000131051	-0.271274	11.9153	-4.50262	1.16905e-05	0.000303723	3.02794
ENSG00000143947	-0.271175	7.70868	-3.46308	0.000659772	0.00613907	-0.684943
ENSG00000279643	-0.271117	6.90737	-4.60019	7.69611e-06	0.000222689	3.41717
ENSG00000174373	-0.271116	9.31497	-2.9332	0.0037676	0.0232853	-2.25014
ENSG00000168522	-0.271075	9.65873	-4.26998	3.08488e-05	0.000632639	2.12704
ENSG00000111011	-0.270929	9.09225	-5.55906	9.0886e-08	1.01891e-05	7.57859
ENSG00000184221	-0.270724	5.3366	-4.0977	6.17464e-05	0.00104596	1.48521
ENSG00000159140	-0.270673	10.6388	-5.04844	1.03908e-06	5.30965e-05	5.28876
ENSG00000161547	-0.270648	9.56901	-3.62352	0.000372966	0.00403457	-0.165938
ENSG00000108309	-0.27052	7.74071	-1.17521	0.241383	0.444687	-5.67952
ENSG00000116478	-0.270519	9.27034	-5.26181	3.82774e-07	2.642e-05	6.2259
ENSG00000111752	-0.270343	6.83915	-5.15996	6.18747e-07	3.81519e-05	5.77496
ENSG00000089006	-0.270229	8.33046	-5.59086	7.76831e-08	9.45383e-06	7.72647
ENSG00000288130	-0.270211	7.4443	-4.94444	1.67302e-06	7.45721e-05	4.8426
ENSG00000083799	-0.270077	10.7639	-2.9961	0.00309924	0.0200243	-2.07655
ENSG00000239713	-0.269644	7.10847	-3.99211	9.34877e-05	0.00141517	1.10269
ENSG00000258890	-0.2696	7.58949	-4.07696	6.70309e-05	0.00111205	1.40941
ENSG00000145907	-0.269415	9.05501	-2.92794	0.00382917	0.0235742	-2.26452
ENSG00000166794	-0.268958	12.0392	-2.26694	0.0245203	0.0914283	-3.87888
ENSG00000060237	-0.268656	10.5162	-2.84063	0.00499331	0.0286673	-2.49949
ENSG00000156171	-0.268569	9.43739	-3.13831	0.00197019	0.014207	-1.67187
ENSG00000176624	-0.268375	7.35247	-4.92955	1.79006e-06	7.75469e-05	4.7793
ENSG00000150593	-0.268286	12.4266	-2.40513	0.0171259	0.0705871	-3.57311
ENSG00000136527	-0.268175	9.31459	-3.27742	0.00124553	0.0100743	-1.25969
ENSG00000071073	-0.268079	10.1505	-1.92545	0.055666	0.164727	-4.56063
ENSG00000112308	-0.267877	12.6086	-4.53192	1.03184e-05	0.000277427	3.14411
ENSG00000099804	-0.267737	9.35274	-1.62911	0.104947	0.2551	-5.06556
ENSG00000134046	-0.267589	12.5062	-3.34098	0.00100504	0.00855164	-1.06608
ENSG00000077232	-0.267253	8.72378	-3.07167	0.00244099	0.0167041	-1.86361
ENSG00000179715	-0.267075	7.84165	-2.37018	0.0187809	0.0754044	-3.65206
ENSG00000141469	-0.267042	8.78448	-1.17305	0.242245	0.445786	-5.68197
ENSG00000183943	-0.266951	9.02398	-3.26074	0.00131698	0.0105188	-1.30995
ENSG00000156110	-0.266802	7.92395	-3.21847	0.00151548	0.0116901	-1.4363
ENSG00000185697	-0.26674	7.27138	-2.37385	0.0186006	0.0749451	-3.64381
ENSG00000001629	-0.266379	8.58124	-3.79013	0.000202058	0.00252886	0.394512
ENSG00000120253	-0.266248	9.04729	-3.6802	0.000303474	0.00348892	0.0222985
ENSG00000277254	-0.266024	5.78633	-1.97804	0.0493694	0.15108	-4.46255
ENSG00000206437	-0.265788	8.01751	-3.37992	0.000879891	0.00774321	-0.945836
ENSG00000096746	-0.265691	10.9987	-4.13085	5.41177e-05	0.000949781	1.60701
ENSG00000160014	-0.265251	11.3152	-4.34007	2.31201e-05	0.00050575	2.39441
ENSG00000139613	-0.264794	9.68139	-4.69958	4.99382e-06	0.000162347	3.82046
ENSG00000288121	-0.264782	7.08371	-3.06265	0.00251213	0.0170969	-1.88927
ENSG00000204628	-0.264601	9.52357	-3.21085	0.00155408	0.0119582	-1.45892
ENSG00000105819	-0.264486	9.07452	-4.24452	3.42254e-05	0.000681487	2.03083
ENSG00000163399	-0.264101	9.83371	-2.69351	0.007703	0.0395366	-2.88066
ENSG00000144895	-0.264087	8.36644	-3.84317	0.00016552	0.00217921	0.57744
ENSG00000133935	-0.263968	7.49124	-3.73289	0.000250004	0.00301148	0.199523
ENSG00000078403	-0.263355	8.23746	-5.12178	7.39566e-07	4.26543e-05	5.6076
ENSG00000156136	-0.263044	9.0246	-5.64198	6.02865e-08	8.2606e-06	7.96541
ENSG00000232112	-0.263014	9.3521	-4.30679	2.6524e-05	0.000562662	2.26703
ENSG00000029534	-0.262908	7.59643	-1.58147	0.115433	0.272134	-5.1391
ENSG00000087995	-0.262768	7.70646	-4.04277	7.66952e-05	0.00122514	1.28516
ENSG00000280548	-0.262536	7.30312	-3.60583	0.000397564	0.00422895	-0.224181
ENSG00000182240	-0.262217	5.02542	-3.25568	0.00133941	0.0106703	-1.32517
ENSG00000117228	-0.261298	10.7955	-1.0648	0.28832	0.497838	-5.7993
ENSG00000111361	-0.261277	8.1861	-5.20154	5.08986e-07	3.28057e-05	5.95826
ENSG00000149480	-0.26083	9.44796	-3.32646	0.00105582	0.00888156	-1.1106
ENSG00000126777	-0.260765	8.47801	-2.81436	0.00540212	0.0303365	-2.56892
ENSG00000136156	-0.26076	17.8812	-5.17845	5.67378e-07	3.60665e-05	5.85631
ENSG00000104904	-0.260694	17.0177	-2.37147	0.0187172	0.0752186	-3.64916
ENSG00000153064	-0.260557	8.029	-1.86718	0.0634165	0.180058	-4.66633
ENSG00000132286	-0.260466	8.26457	-3.35441	0.000960136	0.00826843	-1.02477
ENSG00000170085	-0.260394	8.25159	-5.37019	2.2801e-07	1.94366e-05	6.71285
ENSG00000107223	-0.260378	8.66451	-3.85436	0.000158653	0.00210226	0.616337
ENSG00000196911	-0.26024	7.12599	-3.18303	0.00170295	0.0127705	-1.5411
ENSG00000153107	-0.260206	7.91141	-3.51687	0.000546129	0.00536215	-0.513236
ENSG00000283777	-0.260199	11.8447	-2.79618	0.00570243	0.0315253	-2.6166
ENSG00000163714	-0.259891	9.29064	-3.5388	0.000505286	0.00507701	-0.442545
ENSG00000154262	-0.259879	4.32206	-2.55788	0.0113112	0.0521002	-3.21543
ENSG00000183431	-0.259807	8.1414	-4.1309	5.41061e-05	0.000949781	1.60721
ENSG00000139154	-0.259542	8.36296	-3.97403	0.000100289	0.00149368	1.03802
ENSG00000175054	-0.259477	7.65062	-3.46714	0.000650481	0.006074	-0.672071
ENSG00000158481	-0.258925	6.34591	-2.6843	0.00791018	0.0402981	-2.90388
ENSG00000102054	-0.258896	7.86467	-5.78628	2.92322e-08	4.70206e-06	8.6481
ENSG00000040199	-0.258873	6.74775	-3.72066	0.000261563	0.00311151	0.15817
ENSG00000125124	-0.258538	7.56195	-3.52262	0.000535137	0.0052881	-0.494749
ENSG00000130856	-0.258402	7.57951	-4.72156	4.53428e-06	0.000151126	3.91055
ENSG00000059758	-0.258356	10.9351	-3.74288	0.000240931	0.00292058	0.233354
ENSG00000126226	-0.258235	6.99887	-4.14584	5.09714e-05	0.000903997	1.66235
ENSG00000132466	-0.258179	9.87201	-4.23177	3.60474e-05	0.000711537	1.9828
ENSG00000168724	-0.257768	7.64216	-4.13835	5.25206e-05	0.0009288	1.63469
ENSG00000231679	-0.257716	8.21963	-1.54574	0.123831	0.285614	-5.19288
ENSG00000095015	-0.257554	12.6637	-2.55751	0.0113227	0.0521102	-3.21631
ENSG00000236334	-0.257518	8.36009	-2.21861	0.027697	0.0999672	-3.98178
ENSG00000109762	-0.257368	6.14629	-3.96999	0.00010187	0.00151234	1.02362
ENSG00000134910	-0.257126	10.1551	-2.8466	0.00490447	0.0282994	-2.48363
ENSG00000112365	-0.2571	7.83645	-3.5524	0.000481429	0.00490389	-0.398534
ENSG00000119866	-0.256936	6.81823	-3.60618	0.000397061	0.00422603	-0.223028
ENSG00000149483	-0.256887	8.66767	-2.63163	0.00919564	0.0449405	-3.03538
ENSG00000116984	-0.25684	7.57489	-3.02436	0.00283605	0.0187496	-1.99749
ENSG00000177565	-0.256602	10.8805	-3.26944	0.00127925	0.0102885	-1.28377
ENSG00000015171	-0.256475	7.96767	-4.5163	1.10292e-05	0.000291408	3.08212
ENSG00000197102	-0.256284	9.03657	-2.43725	0.0157203	0.0662553	-3.49962
ENSG00000073861	-0.256255	7.78364	-2.66262	0.00841819	0.042041	-2.95829
ENSG00000079263	-0.256007	10.0008	-2.01013	0.0458315	0.143281	-4.40146
ENSG00000169564	-0.255791	11.9088	-3.63913	0.000352464	0.00388782	-0.114354
ENSG00000166164	-0.255781	8.84619	-5.23055	4.4388e-07	2.92202e-05	6.08678
ENSG00000161807	-0.255628	11.3888	-4.0828	6.55013e-05	0.00109651	1.43071
ENSG00000126267	-0.255573	9.08821	-1.82021	0.070301	0.194268	-4.74926
ENSG00000253352	-0.255378	13.7944	-2.502	0.0131937	0.0580536	-3.34867
ENSG00000143499	-0.255372	6.91176	-4.22899	3.64562e-05	0.000716072	1.97237
ENSG00000133740	-0.255086	5.53464	-3.48884	0.000602836	0.00576435	-0.603006
ENSG00000113643	-0.254947	7.99539	-3.66515	0.000320628	0.00362636	-0.0279299
ENSG00000198015	-0.254725	8.32064	-3.35425	0.000960647	0.00826898	-1.02525
ENSG00000111144	-0.254394	12.7889	-1.53515	0.126409	0.289898	-5.20858
ENSG00000152061	-0.254233	9.43988	-4.07639	6.71823e-05	0.00111257	1.40733
ENSG00000113522	-0.254118	8.80254	-2.32389	0.0211889	0.0824991	-3.75494
ENSG00000100385	-0.253994	7.71267	-2.10185	0.0368839	0.123511	-4.22168
ENSG00000136628	-0.253747	8.43288	-3.09819	0.00224243	0.0156646	-1.78776
ENSG00000110108	-0.253562	8.70997	-2.58758	0.0104116	0.0490935	-3.14348
ENSG00000163374	-0.25349	10.2694	-4.31729	2.54016e-05	0.000543841	2.30712
ENSG00000112941	-0.253252	7.54106	-5.13028	7.10853e-07	4.16307e-05	5.64475
ENSG00000163655	-0.253047	8.71802	-4.18269	4.39624e-05	0.000816482	1.79912
ENSG00000135272	-0.253019	9.0247	-2.67151	0.00820647	0.0413295	-2.93604
ENSG00000132604	-0.252721	9.0928	-5.17406	5.79191e-07	3.63182e-05	5.83696
ENSG00000100852	-0.252689	7.80625	-3.07393	0.00242351	0.016616	-1.85719
ENSG00000114062	-0.252459	8.88333	-3.49149	0.00059724	0.00573314	-0.594536
ENSG00000162909	-0.25197	8.9705	-3.0342	0.00274937	0.0183159	-1.96982
ENSG00000137145	-0.251873	8.85069	-2.85925	0.00472091	0.0275224	-2.44992
ENSG00000213593	-0.251758	8.59608	-3.50813	0.000563246	0.00549521	-0.541288
ENSG00000196290	-0.251694	7.01714	-6.21653	3.15229e-09	1.21438e-06	10.7527
ENSG00000089012	-0.251487	7.6397	-1.83598	0.0679226	0.189475	-4.72163
ENSG00000152404	-0.251398	7.95029	-2.58793	0.0104015	0.0490836	-3.14264
ENSG00000137804	-0.251214	5.7797	-3.20173	0.00160152	0.0122014	-1.48595
ENSG00000127951	-0.250848	15.2673	-1.49981	0.135324	0.304067	-5.26024
ENSG00000100591	-0.250328	8.40071	-5.0673	9.5238e-07	4.93477e-05	5.37043
ENSG00000197386	-0.250216	8.32478	-3.35974	0.000942809	0.00816483	-1.00831
ENSG00000144645	-0.249996	5.8456	-3.20178	0.00160126	0.0122014	-1.4858
ENSG00000047365	-0.249758	9.787	-2.06782	0.040012	0.13049	-4.28929
ENSG00000009954	-0.249599	8.70761	-3.48407	0.000613026	0.00582721	-0.618229
ENSG00000117133	-0.2495	8.11278	-3.32395	0.00106484	0.00892897	-1.11828
ENSG00000094916	-0.249262	8.0574	-3.49765	0.000584431	0.00565123	-0.57484
ENSG00000120438	-0.249145	8.98169	-4.87328	2.30825e-06	9.22203e-05	4.54142
ENSG00000105122	-0.249118	8.41086	-4.35466	2.17637e-05	0.000482545	2.45051
ENSG00000197385	-0.248962	6.02225	-1.84943	0.0659485	0.185144	-4.6979
ENSG00000133106	-0.248764	8.16338	-0.814896	0.416152	0.620581	-6.02724
ENSG00000117091	-0.24873	10.3705	-1.94786	0.0529047	0.158677	-4.51914
ENSG00000125686	-0.248338	10.5319	-3.1193	0.00209509	0.0148438	-1.72693
ENSG00000113141	-0.248102	10.218	-4.7184	4.59764e-06	0.000152963	3.8976
ENSG00000214753	-0.24797	10.8131	-2.44229	0.0155092	0.0655897	-3.488
ENSG00000275851	-0.247926	6.65371	-5.0844	8.79883e-07	4.69051e-05	5.44467
ENSG00000135597	-0.247912	8.94624	-3.86836	0.000150449	0.00202244	0.665083
ENSG00000112685	-0.247603	8.79756	-2.86319	0.00466505	0.0272869	-2.4394
ENSG00000182718	-0.247122	11.1652	-1.32124	0.188009	0.377488	-5.50324
ENSG00000072274	-0.246978	8.07789	-2.90892	0.00405913	0.024578	-2.31624
ENSG00000285023	-0.246877	8.1407	-2.43885	0.0156531	0.0660323	-3.49594
ENSG00000174748	-0.246684	8.04941	-2.79644	0.0056981	0.0315108	-2.61593
ENSG00000078687	-0.246464	8.27483	-3.54148	0.000500498	0.00505776	-0.433882
ENSG00000183354	-0.24646	9.94298	-4.07474	6.76215e-05	0.00111516	1.40132
ENSG00000141084	-0.246116	7.75478	-1.82147	0.0701076	0.19382	-4.74705
ENSG00000128218	-0.246114	4.48059	-2.27775	0.0238547	0.0896514	-3.85558
ENSG00000228474	-0.245859	10.0276	-2.28855	0.0232056	0.0880529	-3.83219
ENSG00000156482	-0.245721	7.37449	-3.21965	0.0015096	0.0116595	-1.43281
ENSG00000163468	-0.245684	8.26396	-3.72401	0.000258346	0.00307743	0.169492
ENSG00000134256	-0.245661	6.56202	-2.53228	0.0121414	0.0545654	-3.2768
ENSG00000241973	-0.245655	8.98886	-4.07654	6.71432e-05	0.00111257	1.40787
ENSG00000140968	-0.245608	8.618	-3.09982	0.00223071	0.0156184	-1.78307
ENSG00000174944	-0.245591	7.74651	-1.13951	0.255926	0.461686	-5.71952
ENSG00000162231	-0.245568	10.7303	-3.14913	0.00190217	0.0138311	-1.64037
ENSG00000161813	-0.245552	8.00562	-3.91021	0.000128251	0.00179318	0.811763
ENSG00000124181	-0.245458	7.5874	-2.46468	0.0146019	0.0626405	-3.43613
ENSG00000096433	-0.24524	6.57996	-4.415	1.69228e-05	0.000397256	2.68408
ENSG00000091157	-0.244959	9.41853	-2.83164	0.00512984	0.0292238	-2.5233
ENSG00000134852	-0.244906	7.78142	-2.93365	0.00376242	0.0232611	-2.24892
ENSG00000178691	-0.244717	9.64428	-4.18447	4.36483e-05	0.000813098	1.80575
ENSG00000089220	-0.24471	8.48412	-2.96061	0.00346167	0.0217581	-2.17493
ENSG00000132952	-0.244516	8.09249	-5.21444	4.78977e-07	3.10881e-05	6.01532
ENSG00000231129	-0.244314	8.53308	-5.09417	8.40915e-07	4.56165e-05	5.48715
ENSG00000135829	-0.244221	10.5569	-2.88279	0.00439587	0.0261127	-2.38683
ENSG00000151923	-0.244132	8.45128	-5.31146	3.02175e-07	2.30026e-05	6.44808
ENSG00000166477	-0.24398	7.99881	-3.7953	0.000198184	0.0024905	0.412252
ENSG00000100316	-0.243522	7.52319	-3.49393	0.000592145	0.00570198	-0.586752
ENSG00000142168	-0.243435	7.66276	-3.11304	0.00213781	0.0150821	-1.745
ENSG00000107485	-0.243402	7.2668	-3.28303	0.00122232	0.00994263	-1.24274
ENSG00000205810	-0.243395	7.41131	-1.19967	0.231761	0.431999	-5.6514
ENSG00000144218	-0.242999	7.09931	-2.20028	0.0289927	0.103517	-4.02026
ENSG00000274887	-0.242641	7.24969	-1.85236	0.0655254	0.184208	-4.69271
ENSG00000198825	-0.242544	6.08439	-3.06312	0.00250841	0.0170841	-1.88795
ENSG00000285121	-0.242538	9.22248	-2.85924	0.00472097	0.0275224	-2.44994
ENSG00000186854	-0.242345	6.51215	-2.78346	0.00592172	0.0323858	-2.64982
ENSG00000112081	-0.242345	10.172	-3.20913	0.00156295	0.0120114	-1.46404
ENSG00000100129	-0.242246	9.70575	-2.61022	0.00976965	0.04694	-3.08812
ENSG00000141564	-0.242198	6.71293	-4.15853	4.8445e-05	0.000874279	1.70934
ENSG00000035720	-0.241928	6.66272	-1.96219	0.0512006	0.15512	-4.49238
ENSG00000114374	-0.241772	7.39023	-0.711073	0.477911	0.673502	-6.10425
ENSG00000205581	-0.241625	8.70856	-4.66971	5.69084e-06	0.000179909	3.69857
ENSG00000263141	-0.241585	7.76636	-3.31041	0.00111471	0.00925077	-1.15961
ENSG00000167635	-0.241431	9.11412	-2.5923	0.0102749	0.0486198	-3.13199
ENSG00000089127	-0.241363	7.42232	-1.10319	0.271339	0.479167	-5.75897
ENSG00000107262	-0.241329	7.4905	-2.16271	0.0318126	0.110636	-4.09817
ENSG00000131143	-0.241128	9.1357	-3.06295	0.00250978	0.0170872	-1.88844
ENSG00000069275	-0.241063	8.62842	-2.61864	0.00954032	0.0460844	-3.06744
ENSG00000167986	-0.240984	9.06113	-2.96412	0.00342417	0.021581	-2.16525
ENSG00000100393	-0.240587	12.3882	-3.54132	0.000500784	0.00505776	-0.434402
ENSG00000152689	-0.24048	6.73336	-2.90382	0.00412305	0.0248674	-2.33008
ENSG00000111670	-0.240208	8.9699	-2.40368	0.0171919	0.0707488	-3.57641
ENSG00000086102	-0.240185	8.12855	-5.07386	9.23928e-07	4.85055e-05	5.39887
ENSG00000152207	-0.240097	6.08453	-2.13887	0.0337228	0.115306	-4.14696
ENSG00000084092	-0.240032	8.85834	-3.28203	0.00122646	0.00995921	-1.24578
ENSG00000240303	-0.239535	6.69192	-3.67325	0.000311287	0.00355143	-0.000923152
ENSG00000165733	-0.239522	8.33634	-3.13723	0.00197711	0.0142361	-1.67501
ENSG00000099219	-0.239345	7.90548	-3.19662	0.00162866	0.0123269	-1.50104
ENSG00000110777	-0.239312	6.02126	-2.57492	0.0107868	0.0503065	-3.17424
ENSG00000165055	-0.239241	7.78423	-4.65418	6.08968e-06	0.000188373	3.63539
ENSG00000035115	-0.238885	7.11451	-3.40966	0.000794305	0.00710496	-0.853194
ENSG00000122965	-0.238588	7.91101	-4.03157	8.01392e-05	0.00126378	1.24466
ENSG00000128739	-0.238571	6.90178	-4.27998	2.96109e-05	0.000616826	2.16499
ENSG00000142089	-0.238471	15.1892	-4.32543	2.45628e-05	0.000530798	2.33826
ENSG00000277104	-0.238392	7.12959	-4.79809	3.2316e-06	0.000117906	4.22685
ENSG00000103056	-0.238311	5.70321	-4.04124	7.71582e-05	0.00123116	1.27961
ENSG00000161203	-0.238211	9.3767	-3.35291	0.000965053	0.00830305	-1.02939
ENSG00000099622	-0.238184	11.3786	-2.77977	0.00598663	0.032638	-2.65942
ENSG00000227345	-0.237958	9.1683	-3.09628	0.00225618	0.0157194	-1.79323
ENSG00000165525	-0.237792	9.74674	-3.75332	0.000231776	0.00283184	0.268817
ENSG00000204138	-0.237668	8.24449	-6.41976	1.06383e-09	8.8335e-07	11.7811
ENSG00000079785	-0.237434	7.80376	-4.08178	6.57665e-05	0.00109995	1.42699
ENSG00000172661	-0.237121	10.3124	-3.3637	0.000930161	0.00808938	-0.996094
ENSG00000143799	-0.236935	7.37954	-3.53915	0.000504657	0.00507345	-0.441412
ENSG00000235162	-0.23681	7.0275	-2.60294	0.00997222	0.0476411	-3.10598
ENSG00000278458	-0.236754	9.65303	-3.9381	0.000115221	0.00165651	0.910286
ENSG00000196950	-0.236737	7.50098	-2.96575	0.00340681	0.0214935	-2.16073
ENSG00000131979	-0.236626	8.77755	-2.06099	0.0406659	0.131879	-4.30272
ENSG00000125676	-0.236481	8.71212	-3.28128	0.00122955	0.00997113	-1.24805
ENSG00000089775	-0.236383	7.94641	-2.90638	0.00409084	0.0247295	-2.32313
ENSG00000163728	-0.236366	9.31383	-2.67836	0.00804657	0.0407796	-2.91883
ENSG00000158195	-0.236342	13.4926	-2.02134	0.0446473	0.140529	-4.3799
ENSG00000107779	-0.23627	6.35804	-2.75058	0.00652411	0.0349097	-2.73501
ENSG00000105887	-0.236222	11.9264	-2.83813	0.005031	0.0288211	-2.50613
ENSG00000135372	-0.236005	7.75256	-3.57363	0.000446293	0.00459406	-0.329537
ENSG00000108433	-0.235923	9.13129	-3.14575	0.0019232	0.0139402	-1.65023
ENSG00000175893	-0.235839	7.54497	-3.52945	0.000522345	0.00519481	-0.472749
ENSG00000174837	-0.235084	9.33503	-1.32978	0.185186	0.373526	-5.49232
ENSG00000163939	-0.235064	9.87567	-3.43224	0.00073457	0.00668705	-0.782347
ENSG00000138385	-0.23465	7.35511	-3.3851	0.000864407	0.00762872	-0.929769
ENSG00000140943	-0.234522	8.33686	-3.54009	0.000502988	0.00506217	-0.438398
ENSG00000124151	-0.234104	11.5301	-2.81061	0.00546285	0.0305906	-2.57878
ENSG00000143401	-0.234002	8.18341	-3.60542	0.000398145	0.00423015	-0.225513
ENSG00000129534	-0.233921	10.5178	-2.29496	0.022828	0.0870484	-3.81826
ENSG00000171824	-0.233759	7.58493	-4.607	7.47276e-06	0.000219067	3.44461
ENSG00000152492	-0.233336	6.02368	-2.45046	0.0151726	0.0644608	-3.46913
ENSG00000168488	-0.23314	8.02961	-4.33348	2.37597e-05	0.000517067	2.3691
ENSG00000163281	-0.232963	5.95938	-2.64816	0.00877332	0.0433696	-2.99437
ENSG00000196199	-0.232807	9.12663	-3.72952	0.000253138	0.0030347	0.188123
ENSG00000157259	-0.23256	8.80615	-4.69679	5.05526e-06	0.000163769	3.80905
ENSG00000138767	-0.232165	11.0246	-2.13426	0.034103	0.116369	-4.15633
ENSG00000122545	-0.232043	10.3449	-4.06172	7.11861e-05	0.0011561	1.35392
ENSG00000143772	-0.231665	9.50834	-2.1187	0.0354153	0.119548	-4.18783
ENSG00000144746	-0.231342	14.2148	-2.09007	0.0379426	0.126008	-4.24521
ENSG00000284916	-0.231297	11.4655	-1.19458	0.233741	0.434362	-5.6573
ENSG00000170310	-0.231292	8.81498	-2.96836	0.00337929	0.0213564	-2.15352
ENSG00000143222	-0.231153	7.6671	-3.16626	0.00179896	0.0133009	-1.59033
ENSG00000076043	-0.231123	7.11303	-2.96845	0.00337841	0.0213564	-2.15329
ENSG00000167232	-0.230987	9.47431	-2.08175	0.0387053	0.127601	-4.26174
ENSG00000243749	-0.230933	8.69161	-4.91872	1.88016e-06	8.01365e-05	4.73334
ENSG00000101439	-0.230851	10.7145	-1.30719	0.192729	0.383302	-5.52109
ENSG00000131323	-0.230724	7.07366	-3.43846	0.000718876	0.00657329	-0.762766
ENSG00000117360	-0.230604	8.96739	-4.9906	1.35537e-06	6.37998e-05	5.03977
ENSG00000197471	-0.230572	7.97079	-2.04803	0.0419325	0.134315	-4.32811
ENSG00000285132	-0.230478	11.2262	-2.53794	0.0119533	0.0540353	-3.26328
ENSG00000048405	-0.230385	9.05427	-3.08328	0.00235214	0.0162108	-1.83047
ENSG00000156261	-0.230229	8.02764	-3.30797	0.00112393	0.00931056	-1.16704
ENSG00000182512	-0.230161	8.38726	-2.00196	0.0467116	0.145013	-4.41712
ENSG00000168014	-0.229847	9.8618	-3.93342	0.000117318	0.0016745	0.893695
ENSG00000198874	-0.229704	7.37122	-3.80427	0.000191633	0.00242873	0.443065
ENSG00000280663	-0.229681	9.4305	-2.84308	0.0049566	0.0285097	-2.49297
ENSG00000115464	-0.229528	11.2052	-2.88305	0.00439244	0.0261007	-2.38614
ENSG00000163785	-0.229428	8.45988	-4.70034	4.97726e-06	0.000162347	3.82356
ENSG00000004487	-0.229187	8.11654	-4.70632	4.84819e-06	0.00015901	3.84807
ENSG00000206240	-0.22829	14.0106	-1.07328	0.284508	0.494116	-5.79051
ENSG00000231135	-0.228263	6.43627	-6.17069	4.01555e-09	1.37555e-06	10.5238
ENSG00000185009	-0.228025	9.87799	-3.66248	0.000323765	0.00364961	-0.0368224
ENSG00000126883	-0.228023	9.59946	-4.03637	7.86472e-05	0.0012477	1.26199
ENSG00000159063	-0.227977	8.14899	-5.32268	2.864e-07	2.25413e-05	6.49848
ENSG00000128915	-0.22786	7.54361	-3.60527	0.000398363	0.00423015	-0.226013
ENSG00000249222	-0.227815	6.12732	-3.5339	0.000514165	0.00514109	-0.45839
ENSG00000048991	-0.227542	8.68119	-3.62902	0.000365613	0.00398064	-0.147774
ENSG00000130656	-0.22742	6.58348	-0.871848	0.384392	0.591899	-5.98058
ENSG00000137216	-0.227406	8.11581	-1.3028	0.19422	0.384964	-5.52662
ENSG00000085788	-0.227345	7.49742	-3.58442	0.000429366	0.00447183	-0.294315
ENSG00000007392	-0.227189	7.49154	-5.24954	4.05716e-07	2.73903e-05	6.17122
ENSG00000134186	-0.227157	10.1548	-3.32759	0.00105178	0.00885757	-1.10715
ENSG00000129595	-0.226797	5.16644	-3.53462	0.000512847	0.00513871	-0.456057
ENSG00000147654	-0.226755	6.93844	-4.56669	8.89031e-06	0.000247369	3.2828
ENSG00000166295	-0.226626	9.86686	-3.69866	0.000283623	0.00330458	0.0841275
ENSG00000138119	-0.226508	7.09278	-1.50455	0.1341	0.302141	-5.25338
ENSG00000113593	-0.226416	8.99986	-2.86246	0.00467527	0.0273211	-2.44134
ENSG00000206418	-0.226373	8.27054	-3.28522	0.00121339	0.00990088	-1.23612
ENSG00000078140	-0.22634	9.29905	-5.48946	1.27875e-07	1.29258e-05	7.25704
ENSG00000075945	-0.226068	7.67041	-3.8402	0.000167387	0.0021991	0.567145
ENSG00000157500	-0.226056	9.05272	-2.80118	0.00561839	0.031194	-2.60352
ENSG00000157303	-0.225918	7.78697	-4.93736	1.72774e-06	7.5734e-05	4.81247
ENSG00000173114	-0.22581	6.46715	-0.952947	0.341827	0.553084	-5.90874
ENSG00000183495	-0.225574	7.73782	-4.03417	7.93263e-05	0.00125524	1.25406
ENSG00000197603	-0.225374	6.28509	-3.60697	0.000395933	0.00421645	-0.220434
ENSG00000155438	-0.225311	7.48788	-2.72314	0.0070689	0.0369589	-2.80539
ENSG00000143185	-0.225195	5.72773	-1.77939	0.0767736	0.206807	-4.81966
ENSG00000149577	-0.225188	9.27534	-1.92339	0.0559263	0.165336	-4.56443
ENSG00000198887	-0.225049	9.41927	-2.22795	0.0270564	0.0983446	-3.96205
ENSG00000170092	-0.224959	7.40897	-3.14132	0.00195106	0.0141071	-1.66312
ENSG00000124177	-0.224932	7.92931	-2.78737	0.00585352	0.0321397	-2.63963
ENSG00000066933	-0.224888	7.23409	-3.23739	0.00142344	0.0111768	-1.37994
ENSG00000106344	-0.224876	7.12827	-4.25503	3.27907e-05	0.000663636	2.07049
ENSG00000136518	-0.224851	6.35928	-2.68026	0.00800271	0.0406129	-2.91405
ENSG00000186260	-0.224771	6.48742	-2.72686	0.00699262	0.0367053	-2.79588
ENSG00000188177	-0.22455	8.78192	-2.99712	0.00308937	0.0199885	-2.07371
ENSG00000198805	-0.22443	7.9497	-2.11302	0.0359047	0.120911	-4.19927
ENSG00000005469	-0.224368	6.21214	-3.57589	0.000442696	0.0045672	-0.322166
ENSG00000005483	-0.224352	12.7549	-3.4414	0.00071156	0.00651283	-0.753491
ENSG00000197713	-0.224186	8.47101	-2.4081	0.0169917	0.0701809	-3.56637
ENSG00000148908	-0.224159	8.00848	-2.67899	0.00803196	0.040739	-2.91724
ENSG00000196924	-0.224066	10.2177	-1.87674	0.062087	0.177977	-4.64921
ENSG00000131778	-0.223874	6.19472	-4.3371	2.34061e-05	0.000510573	2.383
ENSG00000186468	-0.223774	8.59953	-1.89738	0.0592942	0.172105	-4.61194
ENSG00000137955	-0.223756	8.16388	-3.18998	0.00166459	0.0125475	-1.52064
ENSG00000070831	-0.223621	11.897	-5.47703	1.35869e-07	1.34511e-05	7.19995
ENSG00000175591	-0.223101	6.26663	-3.30832	0.00112261	0.00930794	-1.16598
ENSG00000171681	-0.223098	11.6172	-2.98896	0.0031692	0.0203137	-2.09643
ENSG00000171262	-0.222909	7.91178	-2.55382	0.0114393	0.0524591	-3.22519
ENSG00000138495	-0.222529	7.60331	-2.89506	0.00423474	0.0253673	-2.35376
ENSG00000117602	-0.222427	9.05487	-1.65318	0.0999454	0.247131	-5.02758
ENSG00000156504	-0.221958	7.32323	-5.40171	1.95859e-07	1.69299e-05	6.85581
ENSG00000164691	-0.221757	12.9227	-2.03452	0.0432889	0.137257	-4.35441
ENSG00000103657	-0.221585	10.2597	-2.65304	0.00865193	0.0429531	-2.98221
ENSG00000111537	-0.221356	4.76506	-2.78878	0.00582915	0.0320534	-2.63595
ENSG00000116791	-0.221123	5.78928	-2.78752	0.00585083	0.0321344	-2.63922
ENSG00000013441	-0.221019	11.8333	-2.64753	0.00878913	0.0434361	-2.99594
ENSG00000129197	-0.221007	7.42666	-5.87002	1.91022e-08	3.56921e-06	9.04972
ENSG00000138085	-0.220951	8.10994	-3.23737	0.00142353	0.0111768	-1.38
ENSG00000103091	-0.220574	7.33191	-5.99379	1.01123e-08	2.36782e-06	9.65053
ENSG00000152558	-0.220503	9.21212	-1.98573	0.0485008	0.149155	-4.44799
ENSG00000152078	-0.220429	6.04081	-2.34209	0.0202117	0.0796668	-3.71472
ENSG00000167895	-0.220428	9.04945	-2.43871	0.015659	0.0660419	-3.49626
ENSG00000170571	-0.2204	12.9478	-2.18546	0.0300783	0.106263	-4.05115
ENSG00000089053	-0.220123	8.18988	-4.83297	2.76583e-06	0.000104841	4.37231
ENSG00000117560	-0.220088	5.87454	-2.07057	0.0397511	0.129915	-4.28387
ENSG00000154027	-0.219409	6.09601	-2.4113	0.0168477	0.0698138	-3.55907
ENSG00000139291	-0.219335	7.17745	-3.53233	0.000517032	0.00515861	-0.463449
ENSG00000177200	-0.219273	8.01787	-2.66424	0.00837922	0.0419029	-2.95424
ENSG00000143515	-0.219096	9.0049	-1.79859	0.0736698	0.201126	-4.78673
ENSG00000100376	-0.219044	6.80711	-2.49286	0.0135266	0.0592647	-3.37018
ENSG00000244687	-0.219023	8.29223	-3.72707	0.000255439	0.00305832	0.179845
ENSG00000112992	-0.218934	8.67596	-3.20423	0.00158839	0.0121263	-1.47855
ENSG00000061794	-0.218842	7.26292	-2.8685	0.00459068	0.0269839	-2.42519
ENSG00000179639	-0.218436	6.2959	-1.25536	0.21089	0.406928	-5.58528
ENSG00000172809	-0.218405	8.08231	-2.99053	0.00315372	0.020228	-2.09207
ENSG00000134899	-0.218356	9.26566	-3.48291	0.000615512	0.00584379	-0.621905
ENSG00000275779	-0.218089	7.8311	-2.17039	0.0312175	0.109305	-4.08235
ENSG00000170074	-0.218002	6.48039	-2.64212	0.0089256	0.043993	-3.00939
ENSG00000148019	-0.217996	7.13172	-2.1405	0.0335893	0.114955	-4.14364
ENSG00000267368	-0.217977	11.303	-1.9086	0.0578212	0.169076	-4.59152
ENSG00000182568	-0.217845	9.53385	-2.10762	0.0363749	0.122205	-4.21011
ENSG00000100104	-0.217524	7.35252	-1.98393	0.0487033	0.149619	-4.45141
ENSG00000146463	-0.21743	8.6524	-3.23791	0.00142097	0.0111709	-1.37838
ENSG00000137822	-0.217224	7.54376	-2.84743	0.00489219	0.0282534	-2.48142
ENSG00000136840	-0.216982	7.28313	-1.6233	0.106184	0.257294	-5.07464
ENSG00000197608	-0.21697	8.53631	-2.69523	0.00766467	0.0394055	-2.87629
ENSG00000001461	-0.216967	7.48934	-2.50853	0.01296	0.0572433	-3.33323
ENSG00000184203	-0.216878	10.2706	-2.79323	0.0057527	0.0317084	-2.62433
ENSG00000064012	-0.216797	13.8447	-2.29737	0.0226874	0.0866193	-3.81302
ENSG00000143621	-0.216668	8.30874	-2.36174	0.0192011	0.0768294	-3.67096
ENSG00000171843	-0.216624	7.31654	-3.01601	0.00291159	0.0191521	-2.02092
ENSG00000042088	-0.216466	7.10155	-3.88141	0.000143161	0.00195872	0.710692
ENSG00000188612	-0.216441	10.9851	-2.3032	0.0223503	0.0856506	-3.80031
ENSG00000143970	-0.216267	10.5261	-3.95678	0.000107214	0.00157401	0.976555
ENSG00000257727	-0.216122	7.58858	-5.59216	7.71855e-08	9.45383e-06	7.73253
ENSG00000132388	-0.216025	11.4488	-3.77555	0.000213367	0.00265246	0.344611
ENSG00000100150	-0.215996	7.47586	-5.02449	1.16027e-06	5.71638e-05	5.18537
ENSG00000058668	-0.215995	9.96805	-2.17217	0.0310809	0.109054	-4.07867
ENSG00000140740	-0.215613	10.4294	-2.25951	0.0249869	0.0926354	-3.89484
ENSG00000117054	-0.215548	7.17725	-3.39072	0.000847873	0.00750787	-0.912289
ENSG00000172578	-0.215455	8.79308	-3.36298	0.000932448	0.00810546	-0.998315
ENSG00000144026	-0.215333	6.22827	-3.5374	0.000507803	0.00509953	-0.447065
ENSG00000139318	-0.215032	8.91218	-1.99533	0.0474352	0.146707	-4.42975
ENSG00000117713	-0.214895	9.99628	-2.72424	0.00704617	0.0368817	-2.80257
ENSG00000167283	-0.214724	7.61384	-2.68402	0.00791653	0.0403194	-2.90458
ENSG00000141867	-0.214194	9.45338	-3.26409	0.00130236	0.01042	-1.2999
ENSG00000082805	-0.214186	8.05743	-3.47642	0.000629694	0.00594289	-0.642588
ENSG00000088766	-0.214154	7.84936	-3.83862	0.00016839	0.00220601	0.561663
ENSG00000155463	-0.213956	10.6378	-1.45409	0.147572	0.321795	-5.32533
ENSG00000138758	-0.213721	7.00307	-3.52509	0.000530462	0.00525576	-0.486772
ENSG00000147251	-0.21347	13.0855	-2.48036	0.0139944	0.0607245	-3.39951
ENSG00000060749	-0.213347	7.62013	-3.52186	0.000536578	0.00529084	-0.497195
ENSG00000187239	-0.213316	10.6316	-3.20758	0.00157095	0.0120479	-1.46863
ENSG00000213024	-0.213245	8.70765	-3.46347	0.000658877	0.00613475	-0.68371
ENSG00000155506	-0.213099	8.39736	-3.83214	0.000172561	0.00224525	0.539215
ENSG00000197961	-0.212938	8.18756	-2.83364	0.00509926	0.029104	-2.51802
ENSG00000105402	-0.21291	9.88789	-1.24974	0.212932	0.409696	-5.59209
ENSG00000086189	-0.212899	6.95336	-4.03325	7.96131e-05	0.00125801	1.25074
ENSG00000101266	-0.212873	10.3239	-3.25844	0.00132713	0.0105907	-1.31687
ENSG00000111728	-0.212781	5.62322	-3.33482	0.00102632	0.00869269	-1.08501
ENSG00000142794	-0.2125	8.31369	-2.92626	0.00384889	0.0236534	-2.26908
ENSG00000184205	-0.21245	6.38626	-3.69254	0.000290068	0.00336195	0.0635879
ENSG00000145041	-0.212392	8.22854	-2.72588	0.00701269	0.0367689	-2.79839
ENSG00000215021	-0.2123	8.95317	-1.79056	0.0749562	0.203634	-4.80055
ENSG00000075711	-0.212244	7.79677	-3.73531	0.000247774	0.00298782	0.207723
ENSG00000165502	-0.212229	9.24393	-1.28328	0.200956	0.39424	-5.55101
ENSG00000196704	-0.212118	7.98479	-4.7157	4.65264e-06	0.000154515	3.8865
ENSG00000205336	-0.21207	7.94822	-1.5649	0.11927	0.278674	-5.16419
ENSG00000196139	-0.211994	5.1595	-3.03208	0.00276778	0.0184101	-1.97577
ENSG00000108010	-0.211848	7.82296	-4.23713	3.52695e-05	0.000698517	2.003
ENSG00000184384	-0.211847	8.72926	-2.32544	0.0211043	0.0822909	-3.75153
ENSG00000013561	-0.211805	8.00517	-2.44016	0.0155981	0.0658604	-3.49291
ENSG00000143569	-0.211763	11.6997	-2.83903	0.00501733	0.0287624	-2.50372
ENSG00000156469	-0.211522	6.47	-4.12115	5.62508e-05	0.00097978	1.57129
ENSG00000134644	-0.211452	10.5889	-2.47485	0.0142052	0.0613943	-3.4124
ENSG00000101361	-0.211432	7.93459	-3.53977	0.00050355	0.00506507	-0.439414
ENSG00000131503	-0.211317	10.699	-3.65807	0.000329015	0.00369079	-0.0515091
ENSG00000169567	-0.211294	7.64217	-3.37667	0.000889776	0.00780374	-0.955944
ENSG00000276802	-0.21129	6.91268	-4.03656	7.8586e-05	0.0012477	1.26271
ENSG00000103047	-0.211242	7.74866	-2.46397	0.0146298	0.0627238	-3.43777
ENSG00000163811	-0.210846	8.38419	-2.55174	0.0115056	0.0526546	-3.2302
ENSG00000137154	-0.210797	6.61791	-2.71255	0.00728978	0.0378995	-2.83237
ENSG00000197381	-0.210701	6.87525	-2.77795	0.00601894	0.0327755	-2.66415
ENSG00000122507	-0.210504	7.10766	-3.64723	0.000342246	0.00380689	-0.0875034
ENSG00000116120	-0.210344	7.85293	-2.99381	0.00312159	0.0201055	-2.08295
ENSG00000283060	-0.210276	4.75885	-3.01021	0.00296514	0.0194225	-2.03716
ENSG00000111785	-0.210055	6.78118	-4.12249	5.59523e-05	0.0009755	1.57621
ENSG00000166801	-0.210042	9.77538	-3.33204	0.00103602	0.00875885	-1.09351
ENSG00000163527	-0.2098	11.2752	-2.09845	0.0371874	0.124011	-4.22849
ENSG00000085511	-0.209521	7.45026	-3.89826	0.00013425	0.00185741	0.769741
ENSG00000001561	-0.209486	6.26306	-2.72574	0.00701547	0.0367731	-2.79874
ENSG00000107742	-0.209412	9.34139	-1.63803	0.10307	0.25226	-5.05154
ENSG00000144791	-0.209287	6.89129	-4.22725	3.67147e-05	0.000719437	1.96582
ENSG00000185129	-0.209242	10.2051	-4.66294	5.86152e-06	0.000182536	3.671
ENSG00000285022	-0.209214	6.3739	-3.4707	0.000642433	0.00602457	-0.660772
ENSG00000162645	-0.209201	12.985	-1.37447	0.170916	0.35436	-5.43397
ENSG00000134072	-0.209155	5.95729	-4.89979	2.04822e-06	8.47606e-05	4.65323
ENSG00000215077	-0.208976	10.3665	-4.36604	2.07593e-05	0.000463775	2.49435
ENSG00000029725	-0.208895	9.0282	-3.01339	0.00293565	0.0192703	-2.02826
ENSG00000198382	-0.208894	9.24211	-3.38011	0.000879318	0.00774185	-0.945247
ENSG00000198586	-0.208877	9.31306	-3.60463	0.000399278	0.00423743	-0.228103
ENSG00000198482	-0.208801	9.82037	-2.3452	0.0200485	0.0792091	-3.70781
ENSG00000008441	-0.208757	7.36026	-1.81354	0.0713258	0.196542	-4.76086
ENSG00000108773	-0.208493	5.85902	-5.32023	2.89769e-07	2.25413e-05	6.48748
ENSG00000167881	-0.208447	8.215	-3.30407	0.00113883	0.00940866	-1.17892
ENSG00000112851	-0.208439	11.8429	-2.39609	0.017541	0.0717705	-3.59363
ENSG00000141068	-0.208394	7.77122	-2.70909	0.00736327	0.0381529	-2.84116
ENSG00000070061	-0.208322	7.69364	-4.47685	1.30409e-05	0.000327506	2.92626
ENSG00000056097	-0.2083	9.29575	-4.66436	5.82536e-06	0.000182536	3.67678
ENSG00000276681	-0.208182	9.11999	-3.21902	0.00151274	0.0116789	-1.43468
ENSG00000023734	-0.207957	8.47474	-3.0911	0.00229398	0.0159167	-1.80808
ENSG00000105366	-0.207956	5.48118	-2.66927	0.00825944	0.0415187	-2.94166
ENSG00000162086	-0.207809	7.28989	-3.40825	0.000798164	0.00713258	-0.857583
ENSG00000196313	-0.207798	8.66108	-3.2013	0.00160378	0.0122135	-1.48721
ENSG00000130340	-0.207639	7.33271	-3.37654	0.000890144	0.00780374	-0.956318
ENSG00000133422	-0.20759	7.50148	-3.39431	0.000837445	0.00743279	-0.901087
ENSG00000163946	-0.207519	9.67338	-2.2649	0.0246478	0.0917927	-3.88327
ENSG00000041802	-0.207504	8.23721	-2.52329	0.0124459	0.0556366	-3.29823
ENSG00000204217	-0.207468	8.72333	-3.42166	0.000762019	0.00686932	-0.815598
ENSG00000102931	-0.207327	8.26644	-3.5816	0.000433723	0.00449972	-0.303513
ENSG00000183054	-0.207315	10.4278	-1.61461	0.108054	0.260292	-5.08816
ENSG00000264364	-0.207201	8.78213	-3.15744	0.00185146	0.0135744	-1.61614
ENSG00000274810	-0.207084	7.49627	-2.81489	0.00539346	0.0302971	-2.56751
ENSG00000110435	-0.207077	7.29045	-4.39831	1.81468e-05	0.000422237	2.61923
ENSG00000090621	-0.206217	7.48141	-3.65978	0.000326976	0.00367461	-0.0458331
ENSG00000163600	-0.205995	6.6296	-1.53246	0.127073	0.291089	-5.21256
ENSG00000059588	-0.205971	6.53654	-2.93927	0.00369783	0.0229539	-2.23355
ENSG00000205809	-0.20566	7.26306	-1.10124	0.272185	0.48017	-5.76105
ENSG00000100014	-0.205572	8.64416	-3.58124	0.00043429	0.00450308	-0.304702
ENSG00000186174	-0.205452	7.251	-4.09495	6.24254e-05	0.00105553	1.47511
ENSG00000243317	-0.205451	8.84245	-2.38736	0.0179504	0.0729572	-3.61338
ENSG00000153561	-0.205206	10.7476	-3.16498	0.00180646	0.013329	-1.59407
ENSG00000163875	-0.205165	8.01914	-4.65696	6.01638e-06	0.00018673	3.64668
ENSG00000281879	-0.205045	6.8003	-2.63419	0.00912897	0.0447213	-3.02903
ENSG00000164587	-0.204952	6.60161	-3.90435	0.000131157	0.00182692	0.791163
ENSG00000173226	-0.204947	7.34728	-2.96743	0.00338914	0.0214113	-2.15611
ENSG00000198918	-0.204732	7.5309	-1.82329	0.0698304	0.193343	-4.74387
ENSG00000139793	-0.204705	8.85867	-2.56273	0.0111596	0.0515687	-3.20372
ENSG00000182134	-0.204703	5.42982	-5.07599	9.14849e-07	4.82787e-05	5.40813
ENSG00000119636	-0.204685	6.73242	-2.036	0.0431382	0.136944	-4.35153
ENSG00000162734	-0.204571	8.72317	-2.82113	0.00529398	0.0298589	-2.55109
ENSG00000047849	-0.204511	7.47508	-3.61813	0.000380303	0.00409956	-0.183707
ENSG00000128699	-0.204407	8.3583	-3.2958	0.00117101	0.00962728	-1.20406
ENSG00000122223	-0.204382	7.51304	-2.91961	0.00392835	0.0240062	-2.2872
ENSG00000123607	-0.204359	7.3462	-2.93725	0.00372088	0.0230737	-2.23906
ENSG00000073584	-0.204248	8.21712	-4.24203	3.45739e-05	0.00068621	2.02145
ENSG00000100664	-0.204119	9.97443	-4.48946	1.23624e-05	0.000314552	2.97596
ENSG00000121210	-0.204105	11.3712	-3.1992	0.0016149	0.0122579	-1.49342
ENSG00000119705	-0.204037	6.91958	-2.76503	0.00625275	0.0338395	-2.69767
ENSG00000155313	-0.204024	11.2951	-2.65235	0.00866909	0.0429928	-2.98394
ENSG00000144468	-0.204007	7.4608	-3.53635	0.000509705	0.00511586	-0.450467
ENSG00000113851	-0.203937	9.01843	-2.48205	0.0139304	0.0604893	-3.39556
ENSG00000170581	-0.203935	9.9757	-1.20678	0.229016	0.429127	-5.64312
ENSG00000087269	-0.203915	7.42641	-4.15115	4.98998e-05	0.000890972	1.68199
ENSG00000262327	-0.203796	7.25469	-3.48267	0.000616034	0.00584379	-0.622674
ENSG00000136213	-0.203691	6.88166	-3.74608	0.000238084	0.00290124	0.244234
ENSG00000166432	-0.203641	8.12532	-2.08036	0.0388334	0.127932	-4.26449
ENSG00000215695	-0.203146	8.28286	-3.10817	0.00217166	0.0152918	-1.75906
ENSG00000090060	-0.203064	14.006	-2.98216	0.00323727	0.0206921	-2.11533
ENSG00000136286	-0.202913	9.63085	-2.55942	0.0112628	0.0519292	-3.21171
ENSG00000084090	-0.202779	9.74183	-2.42957	0.0160468	0.0672482	-3.51728
ENSG00000163508	-0.202723	7.78386	-1.67286	0.0959995	0.239908	-4.99613
ENSG00000164134	-0.202644	8.29856	-2.43728	0.0157188	0.0662553	-3.49954
ENSG00000141646	-0.202534	10.4087	-4.2529	3.30764e-05	0.000664574	2.06245
ENSG00000005436	-0.202533	6.55547	-3.30276	0.00114386	0.00944185	-1.1829
ENSG00000174989	-0.202528	6.94959	-4.64505	6.33647e-06	0.000194368	3.59835
ENSG00000141380	-0.202516	8.46885	-4.61927	7.08656e-06	0.000210076	3.49406
ENSG00000107672	-0.202432	6.67564	-4.76595	3.72725e-06	0.000131578	4.09355
ENSG00000100629	-0.202269	6.43492	-3.36947	0.000911986	0.00797255	-0.978248
ENSG00000011304	-0.202218	10.2791	-2.30676	0.0221463	0.0850983	-3.79252
ENSG00000123545	-0.202116	5.19143	-2.8624	0.0046761	0.0273211	-2.44149
ENSG00000197217	-0.201958	10.3437	-3.21985	0.00150857	0.0116595	-1.4322
ENSG00000213366	-0.201639	5.61283	-2.79748	0.00568051	0.0314605	-2.61321
ENSG00000181541	-0.201566	3.94932	-4.68963	5.21626e-06	0.000168689	3.77979
ENSG00000165732	-0.201341	9.09702	-2.33585	0.0205419	0.0806911	-3.72853
ENSG00000149548	-0.201224	5.72167	-2.76005	0.00634508	0.0341891	-2.71056
ENSG00000168259	-0.201057	10.0246	-2.72236	0.00708489	0.0370111	-2.80738
ENSG00000136111	-0.200961	6.20298	-2.90871	0.00406185	0.0245864	-2.31683
ENSG00000262599	-0.200794	8.07458	-2.24685	0.0257998	0.0947987	-3.9219
ENSG00000147854	-0.200553	7.87493	-3.61092	0.000390326	0.00417115	-0.20743
ENSG00000164022	-0.200495	7.80407	-3.21124	0.00155213	0.0119481	-1.45779
ENSG00000125977	-0.200401	8.54439	-4.0796	6.63358e-05	0.00110548	1.41903
ENSG00000172410	-0.200296	4.27788	-3.32547	0.00105936	0.00889515	-1.11363
ENSG00000174652	-0.200278	8.49913	-2.1758	0.0308042	0.10835	-4.07117
ENSG00000166454	-0.20026	8.5059	-2.96631	0.00340093	0.0214638	-2.15919
ENSG00000054654	-0.200193	10.7331	-1.53988	0.125254	0.288034	-5.20159
ENSG00000223609	-0.20011	6.60114	-2.07708	0.0391393	0.128478	-4.271
ENSG00000064607	-0.199702	7.66153	-5.26819	3.71352e-07	2.61354e-05	6.25436
ENSG00000147457	-0.199593	8.31889	-2.09934	0.0371078	0.123902	-4.22671
ENSG00000162924	-0.19954	12.338	-3.05548	0.00257013	0.0173956	-1.90965
ENSG00000171596	-0.199509	6.46426	-2.32142	0.0213249	0.0829449	-3.76038
ENSG00000134489	-0.199489	6.61743	-1.32935	0.185325	0.373721	-5.49286
ENSG00000136243	-0.199349	7.56109	-4.20469	4.02274e-05	0.000763208	1.88126
ENSG00000153560	-0.199251	7.86219	-5.03239	1.11887e-06	5.60888e-05	5.21943
ENSG00000198700	-0.19923	8.17945	-2.91574	0.00397526	0.0242368	-2.29773
ENSG00000169245	-0.199199	4.08342	-2.66734	0.00830515	0.0415999	-2.94648
ENSG00000184787	-0.199182	7.66953	-3.76957	0.00021818	0.00269779	0.324177
ENSG00000205784	-0.199171	7.84271	-1.61146	0.108739	0.261228	-5.09305
ENSG00000111875	-0.198964	7.93796	-2.53762	0.0119639	0.0540566	-3.26404
ENSG00000137764	-0.198507	7.76094	-3.87646	0.000145884	0.00197842	0.693384
ENSG00000087470	-0.198371	8.37525	-3.07688	0.00240077	0.016503	-1.84876
ENSG00000276167	-0.198335	5.65339	-1.61369	0.108254	0.260639	-5.08959
ENSG00000122257	-0.198206	10.1516	-3.27634	0.00125007	0.0100889	-1.26297
ENSG00000164163	-0.197886	7.57821	-2.4496	0.0152075	0.0645796	-3.47111
ENSG00000018699	-0.197877	6.80668	-3.04561	0.00265188	0.0178151	-1.9376
ENSG00000100479	-0.197781	5.46935	-2.75268	0.00648406	0.0347457	-2.7296
ENSG00000146731	-0.197774	7.6832	-4.15365	4.94019e-05	0.000884643	1.69126
ENSG00000011405	-0.197554	9.81828	-3.20595	0.00157938	0.0120825	-1.47344
ENSG00000180739	-0.197452	6.93192	-1.94483	0.0532717	0.15953	-4.52479
ENSG00000174243	-0.197409	9.23497	-4.46737	1.35747e-05	0.000335701	2.88896
ENSG00000152495	-0.197386	8.45707	-1.30641	0.192994	0.383582	-5.52208
ENSG00000066294	-0.197358	9.07025	-1.73732	0.0839504	0.219309	-4.89061
ENSG00000163125	-0.197292	9.99638	-2.32433	0.0211648	0.0824573	-3.75397
ENSG00000159445	-0.197182	7.43239	-2.8886	0.00431884	0.0257728	-2.37118
ENSG00000124942	-0.197135	8.8195	-1.77913	0.0768174	0.206807	-4.82011
ENSG00000204116	-0.197082	6.60953	-2.96098	0.00345766	0.0217476	-2.1739
ENSG00000135776	-0.197051	6.86883	-2.98384	0.00322036	0.0206125	-2.11067
ENSG00000153944	-0.196995	7.58204	-3.2006	0.00160749	0.0122368	-1.48929
ENSG00000120963	-0.196983	7.97312	-6.08978	6.13916e-09	1.7087e-06	10.1223
ENSG00000029363	-0.196794	10.4064	-2.6261	0.009341	0.045401	-3.04905
ENSG00000071564	-0.196749	7.20501	-3.97922	9.82882e-05	0.00147456	1.05658
ENSG00000154229	-0.196651	8.702	-1.46493	0.144593	0.317953	-5.31007
ENSG00000105926	-0.196602	6.37852	-2.94087	0.00367961	0.0228768	-2.22916
ENSG00000114126	-0.196592	7.36587	-3.0494	0.00262018	0.0176504	-1.92687
ENSG00000163644	-0.196531	6.98397	-2.55049	0.0115455	0.0527372	-3.23321
ENSG00000121390	-0.196188	9.98064	-2.601	0.0100268	0.0477906	-3.11073
ENSG00000178741	-0.196184	7.65813	-2.06119	0.0406471	0.131841	-4.30234
ENSG00000113460	-0.19615	6.86075	-4.03424	7.9305e-05	0.00125524	1.25431
ENSG00000180884	-0.196138	7.49926	-2.56433	0.0111101	0.0514174	-3.19987
ENSG00000143164	-0.196071	8.72436	-2.44456	0.0154148	0.0652818	-3.48275
ENSG00000028277	-0.196044	6.61194	-2.53544	0.0120362	0.0542904	-3.26926
ENSG00000145375	-0.195993	6.90293	-2.0235	0.0444222	0.14001	-4.37573
ENSG00000150347	-0.195922	9.97049	-1.44872	0.149064	0.32398	-5.33284
ENSG00000172115	-0.195902	7.49822	-3.16093	0.00183052	0.0134582	-1.60594
ENSG00000135473	-0.195844	6.85851	-4.10748	5.93965e-05	0.00101639	1.52104
ENSG00000188529	-0.195832	8.74663	-2.87674	0.00447745	0.0264698	-2.4031
ENSG00000078114	-0.195788	4.45461	-2.56757	0.0110104	0.0511349	-3.19204
ENSG00000241058	-0.195687	7.91725	-2.01273	0.0455541	0.14263	-4.39647
ENSG00000262418	-0.195685	17.3915	-2.68714	0.00784588	0.0400809	-2.89674
ENSG00000185787	-0.195437	10.1359	-4.84195	2.65685e-06	0.000101752	4.40989
ENSG00000083290	-0.195144	7.16049	-3.41779	0.000772296	0.00695179	-0.827736
ENSG00000147548	-0.195049	9.00287	-3.12709	0.00204309	0.0145527	-1.70442
ENSG00000170144	-0.194774	10.3197	-2.42598	0.0162015	0.0677429	-3.52551
ENSG00000261739	-0.194528	6.73626	-3.56703	0.000456939	0.004688	-0.351005
ENSG00000122435	-0.194374	7.71863	-2.20652	0.0285457	0.102452	-4.00719
ENSG00000125246	-0.194174	6.57594	-2.9129	0.00401006	0.0243916	-2.30546
ENSG00000102753	-0.194132	8.92424	-3.62135	0.0003759	0.00406157	-0.173086
ENSG00000204842	-0.194018	9.05956	-4.75451	3.92086e-06	0.000136075	4.04626
ENSG00000131504	-0.193891	10.1623	-2.50488	0.0130901	0.0576883	-3.34186
ENSG00000171481	-0.193841	4.7992	-3.04177	0.00268429	0.0179802	-1.94844
ENSG00000163029	-0.193806	8.08885	-2.44724	0.0153043	0.064946	-3.47657
ENSG00000158435	-0.193799	9.38522	-4.25413	3.29116e-05	0.000664574	2.06708
ENSG00000092470	-0.193683	6.81923	-3.19983	0.00161158	0.0122477	-1.49157
ENSG00000110075	-0.19365	11.0293	-3.04674	0.0026424	0.0177678	-1.93441
ENSG00000185823	-0.193465	6.4064	-2.62574	0.00935031	0.0454207	-3.04992
ENSG00000122696	-0.193187	8.89659	-3.98817	9.4932e-05	0.00143586	1.08857
ENSG00000187742	-0.192972	9.83935	-3.35777	0.000949166	0.00820836	-1.01438
ENSG00000275342	-0.192902	6.53026	-3.30804	0.00112368	0.00931056	-1.16684
ENSG00000185158	-0.192589	8.6381	-4.06429	7.04673e-05	0.00115049	1.36328
ENSG00000081052	-0.192583	4.41398	-3.69871	0.000283574	0.00330458	0.0842832
ENSG00000183576	-0.192545	8.29065	-4.91639	1.90006e-06	8.07984e-05	4.72349
ENSG00000196504	-0.192535	10.3846	-2.83276	0.00511274	0.029154	-2.52035
ENSG00000103335	-0.19235	7.15157	-3.66595	0.000319698	0.00362364	-0.025277
ENSG00000116157	-0.19232	7.32729	-3.03749	0.00272093	0.0181765	-1.96054
ENSG00000075568	-0.192185	9.91159	-3.64748	0.000341936	0.00380573	-0.0866766
ENSG00000242485	-0.192184	8.68471	-4.5255	1.06051e-05	0.000283078	3.1186
ENSG00000112796	-0.192173	5.59653	-2.38422	0.0181001	0.0734565	-3.62049
ENSG00000134242	-0.192014	10.7131	-1.58602	0.114397	0.2705	-5.13217
ENSG00000173674	-0.19169	8.69284	-1.33852	0.182326	0.369324	-5.48105
ENSG00000124198	-0.191546	8.14587	-2.47292	0.0142796	0.0616584	-3.4169
ENSG00000138802	-0.19131	10.393	-4.98545	1.38772e-06	6.48232e-05	5.01767
ENSG00000087095	-0.191291	9.24336	-3.72991	0.000252776	0.0030347	0.189434
ENSG00000173801	-0.191287	5.68483	-2.25478	0.0252878	0.0933925	-3.90496
ENSG00000163534	-0.19128	8.55717	-0.89914	0.369716	0.579185	-5.95711
ENSG00000136891	-0.191279	7.36223	-4.32896	2.42076e-05	0.000524963	2.35177
ENSG00000196284	-0.191278	5.84424	-3.33775	0.00101616	0.00862638	-1.07602
ENSG00000196862	-0.191199	10.4474	-1.51172	0.132265	0.299211	-5.24296
ENSG00000276618	-0.191171	7.50458	-3.51436	0.000550983	0.00539549	-0.52128
ENSG00000110651	-0.191149	7.05924	-4.56108	9.10705e-06	0.000251069	3.26037
ENSG00000065883	-0.190868	9.384	-3.18526	0.00169056	0.0126967	-1.53455
ENSG00000284076	-0.190784	7.42129	-2.5024	0.0131792	0.0580173	-3.34772
ENSG00000187627	-0.190734	9.88978	-1.15766	0.248456	0.453115	-5.69933
ENSG00000154144	-0.190677	8.9995	-3.58811	0.00042372	0.00442573	-0.282254
ENSG00000276787	-0.190626	6.47072	-3.65095	0.000337646	0.00376933	-0.075152
ENSG00000134283	-0.190485	8.7325	-3.87698	0.000145594	0.00197731	0.695213
ENSG00000172057	-0.190275	7.65723	-3.57411	0.000445528	0.00458874	-0.327973
ENSG00000063177	-0.190273	7.75862	-2.1237	0.034989	0.11854	-4.17773
ENSG00000198561	-0.190219	7.20243	-3.30535	0.00113393	0.0093808	-1.17503
ENSG00000132305	-0.190196	8.43873	-3.63386	0.000359267	0.00392773	-0.131798
ENSG00000152240	-0.190146	5.53662	-3.71413	0.000267929	0.00316362	0.136176
ENSG00000122484	-0.190031	7.46413	-2.70511	0.00744883	0.0384992	-2.85128
ENSG00000134440	-0.189972	10.5905	-1.97714	0.0494717	0.151266	-4.46425
ENSG00000158411	-0.189855	6.86731	-3.50056	0.000578481	0.00560248	-0.565542
ENSG00000166974	-0.189851	9.20926	-3.093	0.00228008	0.0158441	-1.80265
ENSG00000241837	-0.189758	8.08791	-1.47022	0.143157	0.315591	-5.30259
ENSG00000083720	-0.189504	7.03284	-2.96368	0.00342882	0.0215956	-2.16645
ENSG00000102349	-0.189174	5.94575	-2.3351	0.0205821	0.08075	-3.7302
ENSG00000100353	-0.188971	8.3934	-3.2537	0.0013483	0.0107226	-1.33112
ENSG00000011052	-0.188687	6.73701	-2.24874	0.0256769	0.0944653	-3.91787
ENSG00000120915	-0.188549	6.2774	-2.38267	0.0181742	0.0736703	-3.62398
ENSG00000127334	-0.188365	7.94298	-3.71208	0.000269961	0.00317286	0.129267
ENSG00000187912	-0.188274	6.81617	-1.95815	0.0516767	0.156051	-4.49995
ENSG00000129103	-0.18825	8.58219	-3.27154	0.00127031	0.0102344	-1.27745
ENSG00000129675	-0.188187	11.629	-2.2954	0.0228022	0.0869861	-3.81731
ENSG00000139597	-0.188115	7.51192	-4.48721	1.24809e-05	0.000316697	2.96708
ENSG00000082438	-0.188071	5.81499	-2.54381	0.0117611	0.0533488	-3.24924
ENSG00000138078	-0.187885	8.15422	-3.1621	0.00182354	0.0134229	-1.60251
ENSG00000100442	-0.18784	5.97805	-3.7591	0.000226853	0.00278271	0.288475
ENSG00000038532	-0.187673	8.10138	-4.10242	6.06003e-05	0.00102937	1.50251
ENSG00000183878	-0.187652	10.4188	-0.331181	0.740873	0.861394	-6.29699
ENSG00000176208	-0.187458	6.23008	-3.65008	0.00033872	0.00377904	-0.0780516
ENSG00000147454	-0.187448	14.567	-1.51174	0.132261	0.299211	-5.24293
ENSG00000117009	-0.187233	6.37763	-1.57819	0.116185	0.273469	-5.14409
ENSG00000203667	-0.187025	8.03639	-3.39329	0.000840416	0.00745255	-0.904293
ENSG00000086598	-0.187004	10.8091	-2.96329	0.00343293	0.0216142	-2.16752
ENSG00000087302	-0.186814	8.04469	-2.48229	0.0139214	0.0604787	-3.395
ENSG00000058804	-0.186715	7.36477	-4.11329	5.80383e-05	0.00100068	1.5424
ENSG00000198301	-0.186637	8.71068	-1.94287	0.0535098	0.159933	-4.52843
ENSG00000134824	-0.186636	6.17261	-2.24672	0.0258085	0.0947987	-3.92219
ENSG00000198000	-0.186447	7.56418	-3.40841	0.000797733	0.00713217	-0.857094
ENSG00000198728	-0.186424	11.7444	-2.10379	0.0367128	0.123113	-4.21781
ENSG00000112149	-0.18638	5.80924	-4.05399	7.33865e-05	0.00118249	1.32584
ENSG00000117394	-0.186352	8.34812	-2.00649	0.0462221	0.144071	-4.40845
ENSG00000106771	-0.18635	6.72349	-2.72838	0.00696171	0.0365534	-2.79199
ENSG00000189057	-0.186146	4.32608	-2.43122	0.0159759	0.0670135	-3.51348
ENSG00000112335	-0.185932	10.0109	-1.46282	0.145169	0.318469	-5.31305
ENSG00000273686	-0.185918	16.9914	-2.957	0.00350058	0.0219356	-2.18486
ENSG00000084072	-0.185834	6.79121	-4.47585	1.30964e-05	0.00032782	2.92231
ENSG00000152217	-0.185799	5.47394	-2.05398	0.0413469	0.133036	-4.31647
ENSG00000145216	-0.185674	9.08691	-4.65617	6.03709e-06	0.000187059	3.64348
ENSG00000112294	-0.185648	6.72645	-2.13834	0.0337661	0.11539	-4.14803
ENSG00000143184	-0.18542	4.39743	-1.42451	0.155938	0.33413	-5.36638
ENSG00000176125	-0.185415	6.7086	-3.59371	0.000415281	0.00436221	-0.263922
ENSG00000169062	-0.185381	7.55106	-4.10125	6.08838e-05	0.00103324	1.4982
ENSG00000262788	-0.184934	7.81543	-2.35209	0.0196917	0.0781541	-3.6925
ENSG00000099290	-0.184678	10.4808	-3.14768	0.00191119	0.0138912	-1.64461
ENSG00000086712	-0.184646	6.84255	-2.61108	0.0097461	0.0468634	-3.08602
ENSG00000007923	-0.184546	7.17956	-4.75907	3.84267e-06	0.000133914	4.06507
ENSG00000134184	-0.184462	5.69248	-1.46992	0.143238	0.315731	-5.30301
ENSG00000177409	-0.184429	12.9767	-0.733266	0.4643	0.661622	-6.08866
ENSG00000164342	-0.184365	4.91302	-2.4935	0.0135032	0.059176	-3.36869
ENSG00000133858	-0.184311	10.7712	-3.19407	0.00164238	0.0124105	-1.50858
ENSG00000085224	-0.184293	9.92462	-1.80621	0.0724681	0.198738	-4.77358
ENSG00000057608	-0.184168	12.558	-2.03234	0.0435113	0.137868	-4.35864
ENSG00000206286	-0.184096	7.86664	-4.11072	5.86356e-05	0.00100771	1.53294
ENSG00000278032	-0.184079	8.32563	-1.0415	0.298966	0.509608	-5.82308
ENSG00000198056	-0.183953	6.82459	-2.37497	0.0185462	0.074775	-3.64131
ENSG00000154760	-0.183868	7.9763	-1.6426	0.102119	0.250445	-5.04433
ENSG00000160218	-0.183733	10.0433	-3.03225	0.00276635	0.0184101	-1.9753
ENSG00000107960	-0.183667	8.25937	-2.26441	0.0246782	0.0918505	-3.88432
ENSG00000140395	-0.183628	5.92676	-4.73133	4.34329e-06	0.000145812	3.95072
ENSG00000136273	-0.183399	8.8245	-2.38215	0.018199	0.0737448	-3.62515
ENSG00000125703	-0.183334	7.24525	-3.45659	0.000674905	0.0062422	-0.705519
ENSG00000133030	-0.183292	7.49415	-3.10924	0.00216416	0.0152563	-1.75597
ENSG00000138182	-0.183183	6.28822	-2.08551	0.0383587	0.126913	-4.25427
ENSG00000130300	-0.183089	7.29279	-1.08845	0.277774	0.486486	-5.77462
ENSG00000129128	-0.183003	10.4183	-2.16226	0.0318476	0.110695	-4.09909
ENSG00000146535	-0.182953	7.06118	-1.83011	0.0687995	0.191309	-4.73194
ENSG00000171603	-0.182952	8.27836	-1.76697	0.0788389	0.210351	-4.84078
ENSG00000110944	-0.182911	5.18377	-3.10754	0.00217603	0.0153051	-1.76086
ENSG00000167468	-0.182893	9.53864	-1.17604	0.241049	0.444204	-5.67857
ENSG00000094841	-0.182778	6.77218	-2.99514	0.00310857	0.0200636	-2.07923
ENSG00000123505	-0.182595	11.6728	-2.8681	0.00459624	0.0269997	-2.42626
ENSG00000284369	-0.182555	9.50228	-1.64996	0.100602	0.248158	-5.03269
ENSG00000117174	-0.182543	7.4043	-2.319	0.0214583	0.0833294	-3.76569
ENSG00000111581	-0.18253	7.51758	-3.44551	0.000701456	0.00643628	-0.740522
ENSG00000141560	-0.182491	5.51847	-3.19018	0.00166347	0.0125442	-1.52004
ENSG00000106723	-0.182486	8.41763	-3.64473	0.000345378	0.00383251	-0.0958185
ENSG00000206530	-0.182458	5.73399	-3.35665	0.000952799	0.00822824	-1.01784
ENSG00000090674	-0.18242	8.67417	-1.15115	0.251118	0.456206	-5.70661
ENSG00000138430	-0.18238	7.41934	-3.94884	0.000110552	0.00161405	0.948341
ENSG00000130811	-0.1821	8.54833	-1.30908	0.192087	0.38252	-5.51869
ENSG00000285292	-0.182063	7.79494	-3.68652	0.000296538	0.00342621	0.0434254
ENSG00000165480	-0.182062	6.12027	-2.2761	0.0239554	0.0899384	-3.85915
ENSG00000189079	-0.182021	10.5021	-2.64611	0.00882459	0.0435542	-2.99946
ENSG00000092201	-0.181871	9.67075	-2.29102	0.0230598	0.0877335	-3.82684
ENSG00000073849	-0.181845	6.89964	-2.16357	0.0317454	0.110513	-4.0964
ENSG00000120458	-0.181742	6.63868	-3.91374	0.000126524	0.00177441	0.824222
ENSG00000163453	-0.181659	6.97381	-1.78451	0.0759363	0.205187	-4.81092
ENSG00000047932	-0.181541	9.13386	-2.2915	0.0230312	0.0876787	-3.82579
ENSG00000167220	-0.181486	7.71333	-2.88345	0.00438704	0.0260853	-2.38505
ENSG00000198815	-0.181378	9.94778	-3.05567	0.00256852	0.0173956	-1.9091
ENSG00000120798	-0.18136	6.68186	-3.21131	0.00155172	0.0119481	-1.45755
ENSG00000080608	-0.181228	7.18004	-2.48014	0.0140029	0.0607473	-3.40004
ENSG00000129566	-0.181125	7.71436	-2.28426	0.0234618	0.0886921	-3.8415
ENSG00000126524	-0.181099	7.013	-2.35888	0.0193452	0.0771724	-3.67735
ENSG00000119778	-0.181058	9.62522	-2.37268	0.0186582	0.0750793	-3.64646
ENSG00000089335	-0.181056	7.1269	-2.99076	0.00315152	0.0202279	-2.09145
ENSG00000198408	-0.181052	12.9983	-2.53448	0.0120679	0.0543673	-3.27154
ENSG00000274474	-0.180896	10.3138	-2.55075	0.011537	0.0527234	-3.23257
ENSG00000133111	-0.180866	6.70601	-2.01409	0.0454107	0.142374	-4.39387
ENSG00000123104	-0.180727	10.0453	-2.03972	0.0427627	0.136008	-4.34431
ENSG00000171467	-0.180707	7.71028	-2.33768	0.0204449	0.0804146	-3.7245
ENSG00000185040	-0.18057	7.67698	-2.45518	0.0149809	0.0638812	-3.45819
ENSG00000130348	-0.180468	7.19222	-2.42006	0.0164591	0.0685259	-3.53906
ENSG00000108669	-0.180458	10.0259	-2.88123	0.00441677	0.02622	-2.39102
ENSG00000130338	-0.180416	7.07858	-3.38786	0.000856244	0.0075639	-0.921182
ENSG00000166289	-0.180382	7.51122	-4.21832	3.80682e-05	0.000733527	1.93231
ENSG00000175216	-0.180201	7.94976	-2.68231	0.00795569	0.040452	-2.9089
ENSG00000036549	-0.18006	7.52662	-2.25339	0.0253773	0.093605	-3.90795
ENSG00000136861	-0.179585	7.44419	-3.69754	0.000284794	0.00331328	0.0803594
ENSG00000166685	-0.179556	8.11008	-3.81353	0.000185085	0.00237427	0.474947
ENSG00000144580	-0.179491	8.0659	-5.0964	8.32242e-07	4.56063e-05	5.49687
ENSG00000082898	-0.179465	8.81235	-2.78963	0.00581451	0.0319919	-2.63374
ENSG00000161654	-0.179398	8.83698	-3.30083	0.00115134	0.0094951	-1.18878
ENSG00000186265	-0.179349	8.0623	-1.09005	0.277073	0.485625	-5.77293
ENSG00000197808	-0.179182	5.89288	-3.07294	0.00243111	0.0166558	-1.85998
ENSG00000078070	-0.179148	6.78437	-3.78568	0.000205446	0.00256087	0.379272
ENSG00000284161	-0.179102	5.95145	-3.13179	0.00201222	0.0144159	-1.69078
ENSG00000071626	-0.17903	8.1763	-4.95944	1.56265e-06	7.08479e-05	4.90649
ENSG00000097007	-0.178959	7.21461	-3.13323	0.00200285	0.0143767	-1.6866
ENSG00000166326	-0.178785	8.0792	-2.66448	0.0083735	0.0419029	-2.95364
ENSG00000168214	-0.178763	12.1804	-1.84598	0.0664503	0.186232	-4.704
ENSG00000111727	-0.178718	7.05687	-2.86799	0.00459774	0.0269997	-2.42655
ENSG00000134882	-0.178674	9.11052	-4.05294	7.36903e-05	0.00118418	1.32202
ENSG00000167984	-0.178655	7.05628	-3.64918	0.00033983	0.00378685	-0.081037
ENSG00000116198	-0.178517	7.5215	-3.01764	0.00289671	0.0190824	-2.01636
ENSG00000092148	-0.178307	9.58063	-2.55711	0.0113354	0.0521243	-3.21728
ENSG00000134987	-0.178293	8.16338	-2.29047	0.0230923	0.0878118	-3.82803
ENSG00000197372	-0.178278	7.48051	-1.55349	0.121971	0.283052	-5.18132
ENSG00000282269	-0.178271	5.80026	-2.56464	0.0111005	0.0514066	-3.19912
ENSG00000163406	-0.178154	6.34548	-2.54393	0.0117569	0.0533431	-3.24893
ENSG00000281813	-0.178138	8.38296	-2.3775	0.0184231	0.0744571	-3.63562
ENSG00000278372	-0.178121	5.76718	-4.5958	7.84341e-06	0.000225449	3.3995
ENSG00000125743	-0.178101	6.81239	-3.70314	0.000278989	0.00326216	0.0991881
ENSG00000118705	-0.177958	9.29307	-2.23911	0.0263087	0.0961774	-3.9384
ENSG00000168028	-0.177949	7.12938	-2.26011	0.0249487	0.0925781	-3.89355
ENSG00000288408	-0.177871	8.55379	-1.25415	0.211327	0.407418	-5.58674
ENSG00000129680	-0.177733	6.48079	-4.61949	7.07968e-06	0.000210076	3.49496
ENSG00000172331	-0.177707	8.83299	-0.95381	0.341392	0.552878	-5.90794
ENSG00000184178	-0.177684	7.77078	-3.13845	0.00196931	0.014207	-1.67146
ENSG00000168264	-0.17758	9.78497	-2.78269	0.0059352	0.0324341	-2.65182
ENSG00000164244	-0.177455	9.09357	-2.61262	0.00970373	0.0467203	-3.08223
ENSG00000189362	-0.177409	6.27454	-2.97591	0.0033009	0.0209973	-2.13265
ENSG00000130164	-0.177389	6.30319	-2.20349	0.0287623	0.103089	-4.01355
ENSG00000175899	-0.177332	5.77248	-1.87148	0.0628156	0.17926	-4.65864
ENSG00000018189	-0.177308	6.81359	-3.59209	0.000417712	0.00438274	-0.269242
ENSG00000072210	-0.177286	7.21571	-3.52249	0.000535383	0.0052881	-0.495168
ENSG00000118596	-0.177257	8.12584	-2.12647	0.0347542	0.118032	-4.17212
ENSG00000197894	-0.17722	6.83848	-3.43503	0.000727502	0.00662923	-0.773582
ENSG00000162244	-0.177104	7.14692	-3.14645	0.0019188	0.0139192	-1.64818
ENSG00000120029	-0.177062	8.77145	-2.47948	0.014028	0.0608417	-3.40158
ENSG00000050405	-0.176893	6.11934	-3.66516	0.000320624	0.00362636	-0.0279178
ENSG00000165661	-0.176848	6.32125	-2.88457	0.00437218	0.026006	-2.38204
ENSG00000147421	-0.176847	9.20183	-3.70596	0.000276109	0.00323873	0.108673
ENSG00000127804	-0.176744	7.65369	-3.15358	0.00187486	0.0136996	-1.6274
ENSG00000260097	-0.176643	8.11328	-1.95972	0.0514904	0.155709	-4.497
ENSG00000110696	-0.176603	8.82863	-3.20187	0.0016008	0.0122014	-1.48554
ENSG00000115827	-0.176543	7.9491	-2.70446	0.00746283	0.0385392	-2.85292
ENSG00000171476	-0.176402	5.7082	-3.09561	0.00226108	0.0157357	-1.79516
ENSG00000160271	-0.176009	6.81286	-4.05606	7.27909e-05	0.00117597	1.33335
ENSG00000176928	-0.175937	6.93928	-0.876344	0.381949	0.589702	-5.97676
ENSG00000100077	-0.175779	9.08533	-1.73789	0.0838506	0.219263	-4.88967
ENSG00000283510	-0.175775	11.2248	-2.40111	0.0173094	0.071106	-3.58225
ENSG00000156531	-0.175741	8.0865	-2.16497	0.0316365	0.110251	-4.09352
ENSG00000165283	-0.175678	7.56181	-2.08504	0.0384017	0.12697	-4.25521
ENSG00000124160	-0.175467	8.22184	-2.97703	0.0032894	0.0209457	-2.12954
ENSG00000033170	-0.175268	7.43025	-2.07811	0.0390432	0.12834	-4.26896
ENSG00000130726	-0.175239	8.04014	-2.8302	0.0051521	0.0292928	-2.52712
ENSG00000148337	-0.175098	7.71558	-4.31031	2.61428e-05	0.00055585	2.28045
ENSG00000153933	-0.175048	7.2049	-2.01324	0.0455008	0.142536	-4.3955
ENSG00000197057	-0.174863	7.16083	-0.804439	0.422148	0.625363	-6.03547
ENSG00000137492	-0.174725	8.78615	-3.7074	0.000274652	0.00322573	0.113511
ENSG00000228607	-0.174549	6.00823	-2.21693	0.0278136	0.100272	-3.98531
ENSG00000118246	-0.174542	6.02246	-3.14734	0.00191328	0.0138955	-1.64559
ENSG00000072501	-0.174256	9.08451	-1.8788	0.061803	0.177466	-4.6455
ENSG00000118454	-0.174166	7.70674	-2.48901	0.0136693	0.0597202	-3.37924
ENSG00000122882	-0.174099	9.9982	-2.95035	0.00357341	0.022339	-2.20315
ENSG00000182899	-0.173925	7.06484	-3.63782	0.000354141	0.00389702	-0.118685
ENSG00000173064	-0.173773	8.39326	-2.4214	0.0164005	0.0683589	-3.536
ENSG00000105323	-0.173705	10.7511	-3.34675	0.000985524	0.00843602	-1.04836
ENSG00000007202	-0.17354	9.51336	-2.20558	0.0286124	0.102632	-4.00915
ENSG00000124614	-0.173501	7.12226	-1.75756	0.0804324	0.213157	-4.85668
ENSG00000073417	-0.173489	7.31317	-3.58476	0.000428841	0.00446912	-0.293199
ENSG00000138095	-0.173469	8.12038	-2.08049	0.0388216	0.127916	-4.26423
ENSG00000092108	-0.172848	8.72241	-3.01026	0.00296473	0.0194225	-2.03704
ENSG00000010803	-0.17279	6.62933	-4.05923	7.18879e-05	0.00116366	1.34487
ENSG00000156232	-0.172587	7.71909	-3.79603	0.000197645	0.00248541	0.414748
ENSG00000197776	-0.172559	6.83463	-2.77369	0.00609514	0.033093	-2.67522
ENSG00000277140	-0.172484	13.6811	-1.96031	0.0514212	0.155623	-4.4959
ENSG00000091409	-0.172187	8.6641	-1.38645	0.167234	0.349814	-5.418
ENSG00000275498	-0.172014	8.34152	-2.57991	0.0106376	0.0498287	-3.16213
ENSG00000104897	-0.171954	8.09312	-2.64843	0.00876662	0.043348	-2.9937
ENSG00000277594	-0.171717	8.28544	-3.6133	0.000387001	0.0041428	-0.19963
ENSG00000223496	-0.171635	8.03517	-1.97642	0.0495541	0.151463	-4.46561
ENSG00000081386	-0.171576	6.64134	-3.27697	0.00124744	0.0100829	-1.26107
ENSG00000124383	-0.171512	6.57456	-3.44421	0.000704636	0.00645905	-0.744624
ENSG00000148672	-0.171471	9.28091	-3.19906	0.00161563	0.0122584	-1.49383
ENSG00000114861	-0.171319	9.74767	-2.01868	0.0449261	0.141184	-4.38503
ENSG00000140264	-0.171101	7.91302	-3.66039	0.000326249	0.00367112	-0.0438
ENSG00000081665	-0.171016	9.27628	-1.78541	0.0757904	0.205116	-4.80938
ENSG00000065413	-0.170855	13.1622	-2.21619	0.027865	0.100399	-3.98687
ENSG00000162398	-0.170844	4.87146	-5.11763	7.54011e-07	4.31817e-05	5.58946
ENSG00000118096	-0.17066	5.13509	-4.30589	2.66234e-05	0.000564124	2.26356
ENSG00000033867	-0.170657	7.87808	-1.56564	0.119096	0.278442	-5.16307
ENSG00000284980	-0.170504	7.14535	-2.28733	0.0232784	0.0881874	-3.83484
ENSG00000137601	-0.170477	7.06522	-2.87791	0.00446153	0.0264261	-2.39995
ENSG00000123933	-0.17036	7.7652	-4.16351	4.74877e-05	0.000866298	1.72779
ENSG00000274779	-0.170346	10.507	-1.94854	0.0528235	0.158522	-4.51789
ENSG00000162437	-0.170299	5.54861	-1.12523	0.261911	0.468179	-5.73518
ENSG00000145241	-0.170192	8.42181	-2.02265	0.0445107	0.140194	-4.37737
ENSG00000187837	-0.170143	4.96109	-1.63345	0.10403	0.253538	-5.05875
ENSG00000198833	-0.169966	10.5829	-1.53238	0.127092	0.291089	-5.21268
ENSG00000198937	-0.169949	5.88185	-3.56067	0.000467443	0.0047825	-0.371698
ENSG00000104361	-0.169913	6.9293	-2.00029	0.0468928	0.145443	-4.4203
ENSG00000136169	-0.169771	7.32357	-2.68115	0.00798229	0.0405538	-2.91182
ENSG00000183918	-0.169737	7.58192	-1.74557	0.0825024	0.216995	-4.87683
ENSG00000178971	-0.169622	9.03951	-1.85977	0.0644631	0.182219	-4.67954
ENSG00000089177	-0.169616	6.52135	-1.64893	0.100815	0.248445	-5.03433
ENSG00000173715	-0.169604	6.56344	-3.82052	0.000180279	0.00232715	0.499075
ENSG00000167034	-0.169574	4.94714	-1.74599	0.0824282	0.216862	-4.87612
ENSG00000164329	-0.169479	10.9819	-3.89396	0.000136472	0.00188675	0.754654
ENSG00000124613	-0.169323	4.55184	-2.36155	0.0192108	0.076837	-3.67139
ENSG00000141664	-0.169202	9.38883	-0.932331	0.352349	0.56396	-5.9276
ENSG00000112893	-0.169181	8.58944	-2.39674	0.017511	0.0717035	-3.59216
ENSG00000166200	-0.169173	8.96029	-1.25251	0.211924	0.408273	-5.58873
ENSG00000173575	-0.169173	11.7117	-1.70077	0.0906213	0.231074	-4.95092
ENSG00000122085	-0.168922	7.25363	-2.46017	0.0147804	0.0631575	-3.4466
ENSG00000184574	-0.168908	7.06916	-2.54834	0.0116145	0.0529434	-3.23837
ENSG00000197451	-0.168848	8.17362	-3.16066	0.00183209	0.013462	-1.60671
ENSG00000170248	-0.168828	12.901	-2.05628	0.0411223	0.132615	-4.31196
ENSG00000198830	-0.168741	10.5012	-2.22197	0.0274653	0.099404	-3.9747
ENSG00000163599	-0.168601	5.57823	-2.35261	0.0196648	0.0781102	-3.69133
ENSG00000131149	-0.168294	6.76862	-5.8951	1.68032e-08	3.24218e-06	9.17081
ENSG00000139842	-0.168285	7.72411	-2.85031	0.00484989	0.0280617	-2.47375
ENSG00000122203	-0.168227	8.34828	-2.97927	0.00326657	0.020829	-2.12335
ENSG00000180357	-0.168203	7.48879	-2.73826	0.00676387	0.035871	-2.7667
ENSG00000114127	-0.168114	11.6829	-1.50098	0.135022	0.30359	-5.25855
ENSG00000111300	-0.168054	6.95267	-2.22367	0.0273484	0.0991174	-3.9711
ENSG00000011260	-0.167981	7.35532	-3.41792	0.000771954	0.00695179	-0.827335
ENSG00000115419	-0.167884	7.95539	-2.80421	0.00556799	0.0309857	-2.59558
ENSG00000261893	-0.16784	8.01348	-3.75745	0.000228242	0.00279604	0.282886
ENSG00000112118	-0.167792	7.29723	-3.59549	0.000412635	0.00433935	-0.258097
ENSG00000120800	-0.167733	6.78532	-2.12608	0.0347876	0.118095	-4.17292
ENSG00000159592	-0.167623	10.2958	-5.13085	7.08945e-07	4.16307e-05	5.64727
ENSG00000182389	-0.167611	5.5155	-2.28694	0.0233016	0.0882	-3.83569
ENSG00000162623	-0.167609	6.85615	-2.6869	0.00785126	0.0400973	-2.89734
ENSG00000100453	-0.167556	9.46176	-0.720207	0.472282	0.668512	-6.09789
ENSG00000115825	-0.167474	8.18649	-2.92486	0.00386557	0.0237086	-2.27291
ENSG00000105738	-0.167466	6.35989	-2.71133	0.00731565	0.0379806	-2.83547
ENSG00000197183	-0.167412	7.23888	-3.62932	0.00036522	0.0039787	-0.146793
ENSG00000150625	-0.167357	4.52848	-4.28645	2.88361e-05	0.000605461	2.18956
ENSG00000276231	-0.167261	6.46724	-2.53392	0.0120868	0.054426	-3.2729
ENSG00000124275	-0.167211	7.11473	-3.18819	0.0016744	0.0126112	-1.52592
ENSG00000106733	-0.16721	7.76683	-1.70471	0.0898822	0.22971	-4.94448
ENSG00000206527	-0.167124	7.93305	-3.2516	0.00135775	0.0107792	-1.33741
ENSG00000162695	-0.167027	9.99377	-2.25472	0.025292	0.0933925	-3.9051
ENSG00000108510	-0.166962	11.7704	-2.50591	0.0130534	0.0575819	-3.33944
ENSG00000136936	-0.166893	8.04985	-2.47021	0.014385	0.0619688	-3.42324
ENSG00000134602	-0.166737	10.1024	-3.40649	0.000803025	0.00715873	-0.863083
ENSG00000203872	-0.166683	7.35052	-2.08926	0.0380158	0.126205	-4.24681
ENSG00000181555	-0.166641	10.1407	-3.9087	0.000128994	0.00180085	0.80645
ENSG00000134516	-0.166617	12.5088	-2.92881	0.00381884	0.023533	-2.26213
ENSG00000185104	-0.166523	7.76881	-3.47227	0.000638908	0.0060023	-0.655777
ENSG00000107949	-0.166401	6.55652	-3.33191	0.00103651	0.00875892	-1.09393
ENSG00000168795	-0.16623	6.36419	-3.15942	0.00183955	0.0134941	-1.61035
ENSG00000126882	-0.166182	8.7877	-2.8232	0.0052613	0.0297352	-2.54563
ENSG00000119509	-0.166155	8.05553	-2.46338	0.0146532	0.0627859	-3.43915
ENSG00000164344	-0.1661	4.63637	-3.90497	0.000130847	0.00182397	0.793337
ENSG00000152382	-0.166043	6.08392	-3.96711	0.000103012	0.00152232	1.01336
ENSG00000047621	-0.166	7.6311	-2.725	0.00703059	0.0368314	-2.80063
ENSG00000115652	-0.165981	7.59545	-3.22175	0.00149915	0.0116128	-1.42656
ENSG00000213465	-0.16589	7.3843	-2.27833	0.0238194	0.0895553	-3.85432
ENSG00000131368	-0.165878	7.41161	-3.03808	0.00271583	0.0181542	-1.95887
ENSG00000155970	-0.165659	4.99349	-2.33514	0.02058	0.08075	-3.73011
ENSG00000204130	-0.165578	7.40342	-3.12262	0.00207278	0.0147244	-1.71734
ENSG00000103018	-0.165557	8.0817	-3.04019	0.00269779	0.0180614	-1.95292
ENSG00000118418	-0.165534	7.01877	-3.20861	0.00156564	0.0120171	-1.46558
ENSG00000143643	-0.165424	8.33661	-2.9217	0.00390323	0.0239	-2.28151
ENSG00000140718	-0.165396	7.70932	-3.22541	0.00148108	0.0115259	-1.41565
ENSG00000143390	-0.165358	7.73866	-4.09428	6.25889e-05	0.00105732	1.4727
ENSG00000112237	-0.165356	7.2308	-3.37305	0.000900855	0.0078827	-0.96714
ENSG00000136147	-0.165326	8.71947	-2.08605	0.0383088	0.126858	-4.25319
ENSG00000149591	-0.165324	4.95938	-3.63796	0.000353967	0.00389702	-0.118238
ENSG00000198945	-0.165307	7.93419	-2.58098	0.0106059	0.0497306	-3.15954
ENSG00000106460	-0.16511	8.63321	-2.06913	0.0398872	0.130198	-4.2867
ENSG00000146223	-0.165088	8.01631	-3.4033	0.000811911	0.00722402	-0.87305
ENSG00000188321	-0.164993	6.6725	-3.20605	0.00157888	0.0120825	-1.47315
ENSG00000132185	-0.164784	5.97555	-1.63477	0.103753	0.25303	-5.05668
ENSG00000275837	-0.164756	6.6524	-3.78628	0.000204987	0.00255688	0.381321
ENSG00000136631	-0.164737	7.18997	-3.09655	0.00225422	0.0157175	-1.79245
ENSG00000276187	-0.164682	6.92148	-3.47732	0.0006277	0.00593316	-0.639709
ENSG00000133316	-0.164676	7.06689	-3.81287	0.000185541	0.00237683	0.472688
ENSG00000102967	-0.16465	6.14233	-3.81868	0.000181532	0.00233842	0.492724
ENSG00000162384	-0.164573	8.34834	-3.64164	0.000349264	0.00386724	-0.106031
ENSG00000198393	-0.164461	6.89888	-2.36696	0.0189403	0.0759493	-3.65928
ENSG00000185164	-0.164427	10.4587	-1.80212	0.0731113	0.200072	-4.78064
ENSG00000133028	-0.164352	7.71381	-3.72005	0.000262149	0.00311447	0.156125
ENSG00000101639	-0.164291	9.0496	-2.36478	0.0190487	0.0763349	-3.66415
ENSG00000262145	-0.164254	6.29949	-3.11473	0.00212623	0.0150284	-1.74014
ENSG00000131018	-0.164232	8.78997	-1.26624	0.206979	0.402229	-5.57202
ENSG00000165516	-0.164182	8.74157	-2.75255	0.00648646	0.0347485	-2.72992
ENSG00000221978	-0.164095	8.86799	-3.809	0.000188263	0.00240337	0.459336
ENSG00000117632	-0.163878	6.15889	-2.72967	0.00693558	0.0364541	-2.7887
ENSG00000244462	-0.163875	10.6529	-2.93875	0.00370374	0.0229828	-2.23496
ENSG00000071794	-0.163837	6.89266	-2.35956	0.0193107	0.0771159	-3.67582
ENSG00000198380	-0.163712	8.02327	-2.08661	0.0382583	0.12676	-4.2521
ENSG00000145220	-0.163672	7.56156	-3.72513	0.000257283	0.00307244	0.173264
ENSG00000107758	-0.163651	9.58634	-3.13392	0.00199843	0.0143617	-1.68462
ENSG00000138750	-0.163566	7.38459	-3.81794	0.000182043	0.00234297	0.490147
ENSG00000154945	-0.163494	8.10303	-3.46171	0.000662946	0.0061624	-0.689297
ENSG00000125386	-0.163479	9.02949	-3.86675	0.00015137	0.00202546	0.659483
ENSG00000110318	-0.163338	5.43899	-3.10141	0.00221932	0.0155445	-1.77849
ENSG00000026508	-0.163154	12.0267	-1.84662	0.0663576	0.186095	-4.70288
ENSG00000083535	-0.162994	8.03011	-1.76713	0.078812	0.210312	-4.84051
ENSG00000185112	-0.162913	7.87985	-1.78455	0.075929	0.205187	-4.81084
ENSG00000205238	-0.162909	7.96843	-2.12215	0.0351203	0.118912	-4.18086
ENSG00000083544	-0.162898	6.29776	-3.28361	0.00121995	0.00993251	-1.24099
ENSG00000147905	-0.162836	7.91233	-2.76396	0.0062725	0.0338869	-2.70044
ENSG00000162594	-0.162832	4.99923	-1.95381	0.0521915	0.157212	-4.50805
ENSG00000115042	-0.162812	5.49997	-4.50152	1.17453e-05	0.000303866	3.02359
ENSG00000170296	-0.162785	14.8674	-1.26164	0.208624	0.404139	-5.57763
ENSG00000008869	-0.162727	8.9195	-2.06317	0.0404559	0.13144	-4.29843
ENSG00000182944	-0.162636	9.86045	-3.61391	0.000386144	0.00414081	-0.197607
ENSG00000113328	-0.16253	8.97973	-2.25431	0.025318	0.0934234	-3.90597
ENSG00000153201	-0.162528	10.8038	-1.44249	0.150811	0.326319	-5.34152
ENSG00000143748	-0.162418	7.24928	-3.9217	0.00012272	0.00173564	0.852295
ENSG00000153898	-0.162402	6.08958	-1.46413	0.14481	0.318136	-5.3112
ENSG00000153989	-0.162269	8.38081	-2.17432	0.0309173	0.108666	-4.07424
ENSG00000278377	-0.162131	5.77156	-2.10214	0.0368582	0.12347	-4.2211
ENSG00000174600	-0.162124	6.23645	-2.1293	0.0345167	0.117564	-4.16639
ENSG00000213983	-0.162048	8.47282	-2.1832	0.0302466	0.106696	-4.05584
ENSG00000111540	-0.162045	9.82495	-2.53462	0.0120635	0.0543606	-3.27122
ENSG00000128989	-0.162041	11.0915	-2.86537	0.00463429	0.027154	-2.43355
ENSG00000206053	-0.161944	6.29619	-4.11033	5.87259e-05	0.00100771	1.53152
ENSG00000213930	-0.161914	7.27328	-1.83162	0.0685742	0.190922	-4.7293
ENSG00000067141	-0.161881	5.8235	-3.1915	0.00165627	0.012495	-1.51615
ENSG00000152520	-0.161879	11.8881	-2.90571	0.00409929	0.0247725	-2.32496
ENSG00000284901	-0.161863	6.54795	-4.48548	1.25727e-05	0.000317953	2.96027
ENSG00000103544	-0.16185	8.56177	-3.88433	0.000141576	0.00194021	0.720923
ENSG00000145743	-0.161846	7.82528	-3.61566	0.000383712	0.00412429	-0.191844
ENSG00000277149	-0.161428	6.85064	-2.56821	0.0109906	0.0510556	-3.19048
ENSG00000186150	-0.161315	5.67827	-2.03098	0.0436499	0.13826	-4.36127
ENSG00000176049	-0.161254	5.92027	-1.75177	0.0814263	0.21499	-4.86643
ENSG00000089154	-0.16123	7.36482	-2.69415	0.00768871	0.0394915	-2.87903
ENSG00000140650	-0.161196	7.70525	-2.22223	0.0274472	0.0993772	-3.97414
ENSG00000214013	-0.161182	8.56791	-2.43291	0.015904	0.0668163	-3.5096
ENSG00000172772	-0.161125	4.08076	-2.32398	0.0211841	0.0824986	-3.75475
ENSG00000262771	-0.16108	8.00283	-3.25087	0.00136105	0.010787	-1.3396
ENSG00000002586	-0.161064	8.9548	-2.20852	0.0284037	0.102002	-4.00299
ENSG00000185344	-0.161062	7.33346	-3.222	0.00149791	0.011608	-1.42582
ENSG00000109452	-0.161014	7.17381	-1.38424	0.167908	0.350401	-5.42095
ENSG00000149187	-0.160972	11.1356	-2.67865	0.00803984	0.0407566	-2.9181
ENSG00000117592	-0.16096	10.0508	-0.765714	0.444797	0.644664	-6.06502
ENSG00000164548	-0.160823	10.5863	-2.73452	0.00683812	0.0361611	-2.77628
ENSG00000160953	-0.160769	6.01216	-4.2341	3.57077e-05	0.000705684	1.99157
ENSG00000173917	-0.160635	5.12834	-2.85105	0.00483919	0.0280231	-2.47179
ENSG00000119912	-0.160603	7.66205	-3.14266	0.00194255	0.0140595	-1.6592
ENSG00000055609	-0.160546	12.3708	-2.31793	0.0215181	0.0835168	-3.76805
ENSG00000135185	-0.160461	8.19644	-2.67317	0.0081675	0.0411669	-2.93188
ENSG00000151503	-0.160419	7.15565	-3.56182	0.000465525	0.00476551	-0.367955
ENSG00000180370	-0.160234	12.52	-1.83041	0.0687544	0.19128	-4.73141
ENSG00000148341	-0.160093	7.04324	-3.78733	0.000204182	0.00254856	0.384925
ENSG00000262860	-0.16008	10.5089	-2.82856	0.0051774	0.0293778	-2.53145
ENSG00000138614	-0.160043	7.04074	-3.66187	0.000324487	0.00365552	-0.0388563
ENSG00000102893	-0.160017	10.1432	-2.51627	0.012688	0.0564386	-3.3149
ENSG00000137628	-0.159869	8.34407	-0.707402	0.480183	0.675538	-6.10678
ENSG00000079335	-0.159817	8.30695	-1.78565	0.0757501	0.205037	-4.80896
ENSG00000128694	-0.159813	5.80542	-3.71301	0.000269043	0.0031679	0.13238
ENSG00000281540	-0.159554	8.88146	-1.67119	0.0963308	0.240541	-4.99883
ENSG00000127364	-0.159545	6.01242	-1.6424	0.10216	0.250459	-5.04465
ENSG00000173915	-0.159388	6.63389	-2.59445	0.010213	0.0484164	-3.12674
ENSG00000280975	-0.159381	7.47655	-2.97252	0.00333593	0.0211401	-2.14204
ENSG00000119640	-0.15935	6.64502	-2.66319	0.00840451	0.0420067	-2.95687
ENSG00000107829	-0.159297	8.16393	-3.635	0.000357782	0.00391844	-0.12802
ENSG00000142937	-0.159279	7.45467	-2.12645	0.0347561	0.118032	-4.17216
ENSG00000043143	-0.159191	8.69982	-2.23686	0.0264576	0.0966072	-3.94317
ENSG00000142396	-0.159036	7.69479	-3.58315	0.000431322	0.00448488	-0.298456
ENSG00000153574	-0.158947	8.76118	-0.901524	0.368451	0.578052	-5.95502
ENSG00000168781	-0.158937	6.24447	-3.45201	0.000685759	0.00632362	-0.719994
ENSG00000139644	-0.158913	13.8686	-2.76493	0.00625465	0.0338399	-2.69794
ENSG00000138035	-0.158897	7.39847	-1.55381	0.121893	0.282979	-5.18083
ENSG00000278087	-0.158791	10.4911	-1.74458	0.082675	0.217221	-4.87849
ENSG00000152944	-0.158752	8.87905	-2.54792	0.0116279	0.0529785	-3.23937
ENSG00000153165	-0.15866	9.90525	-1.32747	0.185947	0.374649	-5.49528
ENSG00000197705	-0.158598	5.3955	-1.6191	0.107084	0.258561	-5.08118
ENSG00000004478	-0.158378	6.89925	-3.60864	0.00039356	0.00419843	-0.214954
ENSG00000198707	-0.158283	6.46738	-1.95185	0.0524256	0.157737	-4.51171
ENSG00000166595	-0.158246	7.31166	-2.15956	0.0320594	0.111201	-4.10465
ENSG00000087191	-0.158244	7.63889	-4.20499	4.01801e-05	0.000763091	1.88235
ENSG00000111962	-0.158231	5.90453	-2.55745	0.0113246	0.0521102	-3.21646
ENSG00000164924	-0.158165	14.8301	-2.60783	0.00983566	0.0471836	-3.09399
ENSG00000116251	-0.15804	7.79903	-2.66795	0.00829065	0.0415855	-2.94495
ENSG00000206561	-0.157936	5.42455	-3.93718	0.000115632	0.00166068	0.90701
ENSG00000187630	-0.157655	7.71052	-3.51698	0.000545919	0.00536215	-0.512886
ENSG00000114023	-0.157616	5.91027	-3.2349	0.00143523	0.01124	-1.38737
ENSG00000154001	-0.157577	8.69174	-3.30339	0.00114146	0.00942624	-1.18101
ENSG00000153015	-0.157521	7.61241	-2.5391	0.0119149	0.0538882	-3.26049
ENSG00000188428	-0.157229	7.19986	-3.6544	0.000333439	0.00373137	-0.0637039
ENSG00000263290	-0.157161	7.11142	-5.10535	7.98354e-07	4.50242e-05	5.53586
ENSG00000170242	-0.157143	9.15841	-1.79406	0.0743926	0.202523	-4.79453
ENSG00000053900	-0.157136	7.62205	-3.23915	0.00141514	0.0111298	-1.37468
ENSG00000080802	-0.157053	8.73837	-3.43698	0.000722594	0.00659756	-0.767445
ENSG00000119729	-0.157007	9.67266	-2.58471	0.0104958	0.0493397	-3.15048
ENSG00000171456	-0.156992	7.57638	-3.73539	0.000247704	0.00298782	0.207979
ENSG00000099797	-0.15697	8.08027	-1.40575	0.16143	0.341965	-5.39199
ENSG00000129347	-0.156812	7.38452	-4.1173	5.71212e-05	0.000990388	1.55711
ENSG00000205758	-0.156623	7.41591	-3.54123	0.000500945	0.00505776	-0.434695
ENSG00000181038	-0.156336	7.87901	-2.51572	0.0127072	0.0564751	-3.3162
ENSG00000130165	-0.15617	8.24795	-1.15051	0.251379	0.456509	-5.70732
ENSG00000117899	-0.155978	7.50325	-3.07882	0.00238593	0.0164192	-1.84322
ENSG00000164610	-0.155874	6.64764	-3.64232	0.000348412	0.00386155	-0.103802
ENSG00000002745	-0.155824	4.81029	-3.53485	0.000512432	0.00513765	-0.45532
ENSG00000151690	-0.15579	8.11234	-2.20959	0.0283281	0.10175	-4.00075
ENSG00000156256	-0.155774	8.33836	-2.08929	0.0380136	0.126205	-4.24676
ENSG00000104549	-0.155676	6.01781	-4.11676	5.72429e-05	0.000991337	1.55515
ENSG00000162415	-0.155648	5.31865	-2.87829	0.00445633	0.0264125	-2.39892
ENSG00000023318	-0.155604	11.6803	-2.73068	0.00691518	0.0364021	-2.78611
ENSG00000278111	-0.155557	5.27765	-1.3222	0.187691	0.377053	-5.50202
ENSG00000109606	-0.155519	9.25272	-2.54224	0.0118121	0.053541	-3.25299
ENSG00000162976	-0.155478	7.91356	-3.83895	0.000168178	0.00220479	0.562822
ENSG00000166435	-0.155465	6.83228	-1.08505	0.279274	0.488743	-5.7782
ENSG00000109944	-0.155373	4.96534	-3.98791	9.50277e-05	0.00143613	1.08764
ENSG00000186687	-0.15537	7.10283	-2.35939	0.0193197	0.0771205	-3.67622
ENSG00000178719	-0.155294	8.84349	-1.33061	0.184911	0.373089	-5.49124
ENSG00000109680	-0.15525	6.45884	-2.29421	0.0228717	0.0871824	-3.81989
ENSG00000228405	-0.155179	7.72197	-1.68556	0.0935211	0.236156	-4.97565
ENSG00000159455	-0.155157	6.19431	-2.30842	0.0220519	0.084906	-3.78889
ENSG00000117906	-0.154903	6.34166	-2.56694	0.0110296	0.0511854	-3.19355
ENSG00000282130	-0.154863	6.59003	-2.59552	0.0101824	0.0482961	-3.12413
ENSG00000011566	-0.154784	6.9663	-3.17575	0.00174401	0.0129979	-1.5625
ENSG00000145982	-0.154762	7.37073	-2.74899	0.00655466	0.0350428	-2.73911
ENSG00000065308	-0.154731	7.57996	-2.01284	0.0455432	0.14262	-4.39627
ENSG00000131196	-0.154688	6.72557	-4.83168	2.78184e-06	0.000105232	4.36692
ENSG00000107625	-0.154578	7.44774	-2.78818	0.00583951	0.0320992	-2.63752
ENSG00000232099	-0.154547	4.87354	-2.44202	0.0155203	0.0656217	-3.48861
ENSG00000167257	-0.154522	6.97901	-2.64175	0.00893488	0.0440153	-3.01029
ENSG00000139055	-0.154488	9.31427	-1.80176	0.0731681	0.20015	-4.78127
ENSG00000144290	-0.154333	4.99593	-2.13623	0.0339405	0.115918	-4.15233
ENSG00000006744	-0.154317	6.99068	-3.65294	0.000335217	0.00374674	-0.0685606
ENSG00000137574	-0.154316	8.30928	-3.00526	0.00301156	0.019617	-2.051
ENSG00000149474	-0.154229	6.336	-2.59213	0.0102796	0.0486198	-3.13239
ENSG00000125868	-0.154161	7.31189	-3.20787	0.00156944	0.0120413	-1.46776
ENSG00000164241	-0.154159	6.24287	-2.67807	0.00805329	0.0407913	-2.91956
ENSG00000204165	-0.154102	6.13782	-2.16606	0.0315523	0.110103	-4.09129
ENSG00000139323	-0.154013	8.84691	-1.79024	0.0750075	0.203689	-4.8011
ENSG00000114686	-0.153982	7.5434	-1.89152	0.0600763	0.173694	-4.62256
ENSG00000169813	-0.153508	8.84684	-3.82167	0.000179504	0.00232151	0.503026
ENSG00000087448	-0.153494	6.67575	-3.76635	0.000220811	0.002722	0.313198
ENSG00000035928	-0.153375	7.87215	-3.41191	0.000788152	0.00706017	-0.846149
ENSG00000137502	-0.153293	5.99442	-1.70479	0.0898684	0.229706	-4.94435
ENSG00000170855	-0.153275	5.53837	-3.27259	0.00126583	0.0102072	-1.27427
ENSG00000166405	-0.153231	5.75302	-1.73856	0.0837315	0.219045	-4.88854
ENSG00000141458	-0.153167	8.3681	-1.94171	0.0536515	0.160146	-4.53058
ENSG00000137824	-0.153113	6.92746	-4.27546	3.01648e-05	0.000624848	2.14781
ENSG00000068878	-0.153094	9.95155	-2.09699	0.0373175	0.124271	-4.2314
ENSG00000205339	-0.153058	8.93618	-1.47708	0.14131	0.312935	-5.29284
ENSG00000172568	-0.152976	5.30515	-3.37699	0.0008888	0.00779934	-0.954951
ENSG00000152457	-0.152921	8.5577	-2.75469	0.00644589	0.0345821	-2.72441
ENSG00000196839	-0.152916	5.4373	-2.97122	0.00334942	0.0212038	-2.14563
ENSG00000099810	-0.152912	6.81677	-1.8896	0.0603343	0.174249	-4.62603
ENSG00000274829	-0.15289	9.53466	-3.10873	0.00216774	0.0152758	-1.75745
ENSG00000143442	-0.152827	9.30979	-2.76057	0.00633543	0.0341471	-2.70922
ENSG00000183718	-0.152824	8.30593	-2.51126	0.0128635	0.0569766	-3.32677
ENSG00000121895	-0.152763	7.6364	-2.92743	0.00383507	0.023587	-2.26589
ENSG00000213759	-0.152644	4.99786	-1.8009	0.0733041	0.200381	-4.78275
ENSG00000034693	-0.152618	7.27024	-2.51613	0.0126929	0.0564408	-3.31523
ENSG00000204161	-0.152527	6.56144	-1.26616	0.207007	0.402229	-5.57212
ENSG00000134007	-0.152515	5.5227	-1.74267	0.0830094	0.217741	-4.88169
ENSG00000180155	-0.152421	4.2469	-1.74019	0.0834453	0.218451	-4.88583
ENSG00000119608	-0.152285	4.15848	-3.44793	0.000695571	0.00638789	-0.73288
ENSG00000106263	-0.152239	6.73538	-4.5737	8.62672e-06	0.000242222	3.31083
ENSG00000135457	-0.152033	8.60266	-3.54089	0.000501551	0.00505854	-0.435794
ENSG00000285369	-0.152003	6.52026	-1.3599	0.175473	0.359537	-5.45319
ENSG00000162368	-0.151997	8.18085	-3.4129	0.000785463	0.00705315	-0.843052
ENSG00000107951	-0.151991	7.22636	-3.77062	0.000217327	0.00268904	0.327763
ENSG00000255072	-0.151942	7.62103	-2.2848	0.0234295	0.0886295	-3.84033
ENSG00000106100	-0.151864	6.02021	-4.46249	1.38575e-05	0.000341327	2.86979
ENSG00000111906	-0.15183	6.90366	-2.47036	0.0143792	0.0619584	-3.42289
ENSG00000101182	-0.151743	8.20416	-2.43029	0.0160159	0.0671642	-3.51562
ENSG00000127184	-0.151704	6.33627	-1.91678	0.0567667	0.166916	-4.57656
ENSG00000111790	-0.151484	8.97821	-1.9742	0.0498079	0.152088	-4.4698
ENSG00000118507	-0.151441	6.05801	-4.76331	3.77124e-06	0.000132122	4.08259
ENSG00000239900	-0.151315	7.40374	-3.17751	0.00173399	0.0129453	-1.55732
ENSG00000223775	-0.151289	7.34041	-3.34984	0.000975192	0.00837081	-1.03884
ENSG00000108423	-0.151184	7.69825	-3.01695	0.00290304	0.0191142	-2.0183
ENSG00000267467	-0.151153	8.12968	-2.49221	0.0135508	0.0593143	-3.37172
ENSG00000127914	-0.151085	8.71347	-1.73291	0.0847341	0.220656	-4.89796
ENSG00000173473	-0.151065	9.64735	-3.0975	0.00224739	0.0156876	-1.78973
ENSG00000100216	-0.151042	6.89259	-2.82384	0.00525122	0.0296964	-2.54394
ENSG00000266472	-0.15101	6.13722	-1.84608	0.0664357	0.186232	-4.70382
ENSG00000038002	-0.150989	7.34174	-1.92795	0.0553521	0.164008	-4.55602
ENSG00000275214	-0.150899	5.47222	-0.614942	0.539329	0.72178	-6.16626
ENSG00000155660	-0.150838	7.98931	-3.1016	0.00221797	0.0155409	-1.77794
ENSG00000105329	-0.150774	11.6934	-1.52032	0.130092	0.295705	-5.2304
ENSG00000095319	-0.150617	7.02032	-2.36001	0.0192884	0.0770452	-3.67483
ENSG00000108798	-0.15061	7.52424	-1.79578	0.074119	0.202042	-4.79158
ENSG00000134324	-0.150556	7.09764	-3.16409	0.00181173	0.0133572	-1.59668
ENSG00000100815	-0.150554	8.63222	-1.91283	0.0572735	0.168113	-4.58379
ENSG00000101695	-0.150457	8.68538	-1.31021	0.191705	0.381923	-5.51726
ENSG00000128951	-0.150404	5.74522	-3.49699	0.000585809	0.00565864	-0.576979
ENSG00000171488	-0.150375	6.83705	-1.9881	0.048236	0.148491	-4.4435
ENSG00000135624	-0.150354	7.94272	-1.87535	0.0622781	0.178304	-4.65169
ENSG00000088448	-0.150321	9.69424	-2.44995	0.0151933	0.0645341	-3.4703
ENSG00000168495	-0.150304	6.42567	-4.24343	3.43769e-05	0.000683768	2.02674
ENSG00000088808	-0.150239	5.96263	-5.29892	3.20819e-07	2.38334e-05	6.39181
ENSG00000172534	-0.150223	7.34874	-2.28894	0.0231826	0.0880017	-3.83135
ENSG00000213402	-0.150154	8.07893	-2.25103	0.0255291	0.0940564	-3.91299
ENSG00000157985	-0.150092	5.41474	-2.88858	0.00431915	0.0257728	-2.37124
ENSG00000122482	-0.150073	8.76629	-1.95097	0.0525309	0.157951	-4.51335
ENSG00000204178	-0.15006	8.30509	-2.90139	0.00415371	0.0250196	-2.33665
ENSG00000151773	-0.150025	4.95535	-2.35405	0.019591	0.0779174	-3.68812
ENSG00000090861	-0.150007	7.1953	-2.70145	0.00752822	0.0388335	-2.86056
ENSG00000105610	-0.149963	8.36406	-1.49268	0.137179	0.306985	-5.27052
ENSG00000165119	-0.149907	12.4162	-2.97545	0.00330559	0.0210131	-2.13391
ENSG00000163320	-0.149876	9.99591	-3.35266	0.000965879	0.00830629	-1.03016
ENSG00000123416	-0.149861	13.6234	-1.77006	0.0783215	0.209545	-4.83555
ENSG00000104783	-0.149622	5.99121	-2.56379	0.0111267	0.0514685	-3.20117
ENSG00000090554	-0.149592	7.17011	-1.52977	0.127737	0.292002	-5.21653
ENSG00000110852	-0.149453	9.95457	-1.31583	0.189818	0.379677	-5.51014
ENSG00000017483	-0.149281	7.01756	-1.02993	0.304353	0.514959	-5.8347
ENSG00000072786	-0.14922	11.3091	-2.58577	0.0104644	0.0492423	-3.14788
ENSG00000120725	-0.149185	7.76424	-2.63054	0.00922407	0.0450084	-3.03807
ENSG00000114416	-0.149155	8.28337	-2.82039	0.00530567	0.0298947	-2.55304
ENSG00000180488	-0.149122	7.86058	-2.89879	0.00418684	0.0251498	-2.34369
ENSG00000163737	-0.149117	11.467	-0.614686	0.539497	0.72178	-6.16641
ENSG00000175550	-0.149111	8.67638	-2.15512	0.0324104	0.112124	-4.11376
ENSG00000087263	-0.149091	8.00158	-2.05773	0.0409816	0.132392	-4.30912
ENSG00000233348	-0.148873	8.98672	-1.36772	0.173014	0.356671	-5.44289
ENSG00000027001	-0.148851	5.83551	-3.72472	0.000257669	0.00307507	0.171892
ENSG00000120699	-0.148839	6.43581	-3.14361	0.00193658	0.0140262	-1.65645
ENSG00000230141	-0.148803	6.09782	-1.69161	0.0923596	0.233881	-4.96584
ENSG00000181904	-0.148799	7.95184	-4.21857	3.80305e-05	0.000733527	1.93323
ENSG00000127337	-0.148791	6.17511	-2.10833	0.0363133	0.122087	-4.2087
ENSG00000171657	-0.148695	5.81225	-1.77331	0.077779	0.208364	-4.83002
ENSG00000243667	-0.148607	6.20608	-2.87764	0.0044652	0.0264311	-2.40067
ENSG00000173482	-0.148604	5.88002	-1.52734	0.12834	0.293054	-5.22011
ENSG00000157570	-0.148595	6.2962	-2.48345	0.0138776	0.0603448	-3.39228
ENSG00000008405	-0.148569	6.6134	-3.6368	0.000355459	0.0039092	-0.122075
ENSG00000050426	-0.148517	8.24005	-2.68344	0.00792978	0.0403757	-2.90605
ENSG00000092978	-0.148478	5.50354	-2.92815	0.0038267	0.0235718	-2.26395
ENSG00000006659	-0.148436	4.22839	-3.55142	0.000483106	0.00491696	-0.401698
ENSG00000111142	-0.14838	7.73066	-2.73228	0.00688297	0.0363463	-2.78201
ENSG00000105829	-0.148309	6.20665	-3.22037	0.00150601	0.011653	-1.43067
ENSG00000108651	-0.1483	8.13112	-2.85317	0.00480824	0.0278905	-2.46612
ENSG00000166260	-0.148289	7.29624	-2.15041	0.0327859	0.113073	-4.1234
ENSG00000178021	-0.148213	4.63055	-2.68743	0.00783923	0.040058	-2.896
ENSG00000134255	-0.148192	8.66897	-2.80478	0.00555857	0.030952	-2.59409
ENSG00000140471	-0.148061	8.79451	-1.38	0.169207	0.351961	-5.4266
ENSG00000106462	-0.148022	6.00325	-5.30437	3.1258e-07	2.35013e-05	6.41626
ENSG00000106605	-0.14791	7.14848	-1.96627	0.0507233	0.154189	-4.48472
ENSG00000163755	-0.147867	10.3257	-2.39692	0.0175026	0.0717035	-3.59176
ENSG00000105879	-0.147822	9.93141	-1.82783	0.0691428	0.191956	-4.73593
ENSG00000138050	-0.14763	6.4401	-3.46471	0.000656039	0.00611583	-0.679793
ENSG00000168303	-0.147614	8.15501	-2.48882	0.0136764	0.0597238	-3.37969
ENSG00000112759	-0.147546	6.1362	-3.53346	0.000514962	0.00514628	-0.4598
ENSG00000170577	-0.147485	5.63654	-2.88317	0.00439076	0.0260991	-2.3858
ENSG00000171988	-0.147479	13.7494	-1.45421	0.147538	0.321759	-5.32516
ENSG00000136874	-0.147419	7.98861	-2.12389	0.0349726	0.118506	-4.17734
ENSG00000146802	-0.147368	8.33962	-1.91006	0.057632	0.168847	-4.58886
ENSG00000136271	-0.147356	7.24309	-2.60741	0.00984755	0.0472284	-3.09504
ENSG00000151623	-0.147305	5.88361	-2.52592	0.0123561	0.055329	-3.29197
ENSG00000183527	-0.147241	6.70791	-4.85542	2.50119e-06	9.82315e-05	4.46634
ENSG00000126351	-0.147152	7.32166	-3.10364	0.00220349	0.0154511	-1.77208
ENSG00000196323	-0.146906	9.00825	-2.78215	0.0059447	0.0324668	-2.65323
ENSG00000198270	-0.146888	6.99742	-2.01462	0.0453544	0.142246	-4.39285
ENSG00000125375	-0.146882	7.76173	-3.00062	0.00305576	0.0198266	-2.06398
ENSG00000158850	-0.146853	7.5054	-2.26697	0.0245183	0.0914283	-3.87882
ENSG00000198931	-0.146772	7.33563	-2.26134	0.0248711	0.0923455	-3.89091
ENSG00000115966	-0.146689	9.95445	-3.39176	0.000844845	0.00748465	-0.909051
ENSG00000127481	-0.1464	9.3836	-1.91018	0.0576164	0.168847	-4.58863
ENSG00000106868	-0.146381	7.81663	-2.08539	0.0383697	0.126925	-4.25451
ENSG00000153317	-0.146351	11.4596	-1.69024	0.0926221	0.234381	-4.96807
ENSG00000182481	-0.146333	8.26841	-1.93087	0.0549872	0.163339	-4.55064
ENSG00000116497	-0.146306	9.27205	-2.51811	0.0126242	0.05623	-3.31054
ENSG00000126457	-0.146269	7.36564	-3.32157	0.00107346	0.00898907	-1.12557
ENSG00000119760	-0.146232	7.96404	-2.56048	0.0112297	0.0518024	-3.20916
ENSG00000196565	-0.146199	6.5304	-1.85564	0.065053	0.183314	-4.68688
ENSG00000276856	-0.146145	6.30315	-2.55073	0.0115377	0.0527234	-3.23262
ENSG00000102900	-0.146103	7.14666	-2.88881	0.00431618	0.0257728	-2.37063
ENSG00000187003	-0.145969	4.72413	-2.56364	0.0111314	0.0514772	-3.20153
ENSG00000180011	-0.145964	8.50849	-2.95777	0.00349225	0.0218982	-2.18274
ENSG00000276053	-0.145916	7.73971	-2.44674	0.0153248	0.0650031	-3.47772
ENSG00000213139	-0.145822	5.67315	-2.74719	0.00658927	0.0351365	-2.74374
ENSG00000143493	-0.145705	7.42287	-2.49488	0.0134525	0.058982	-3.36544
ENSG00000127311	-0.145674	9.32046	-1.06353	0.288892	0.498455	-5.80061
ENSG00000187714	-0.145575	9.09003	-2.63697	0.00905729	0.0444998	-3.02216
ENSG00000010610	-0.145573	9.19492	-1.45025	0.148637	0.323355	-5.3307
ENSG00000115816	-0.145566	7.60095	-1.95574	0.0519615	0.156723	-4.50445
ENSG00000113838	-0.14555	6.97434	-3.13033	0.00202175	0.0144506	-1.69501
ENSG00000064726	-0.145495	9.89361	-2.54807	0.0116231	0.0529696	-3.23901
ENSG00000100209	-0.145451	6.26269	-3.85862	0.000156115	0.00207161	0.631138
ENSG00000071082	-0.145335	6.50122	-2.2409	0.0261897	0.0958324	-3.93457
ENSG00000125454	-0.145197	5.6382	-2.80357	0.00557864	0.0310264	-2.59726
ENSG00000101868	-0.145138	6.35177	-2.73462	0.00683617	0.0361611	-2.77603
ENSG00000116750	-0.145001	8.43899	-2.39516	0.0175843	0.0718838	-3.59574
ENSG00000109787	-0.144897	12.179	-2.40722	0.0170314	0.0702918	-3.56837
ENSG00000187735	-0.144752	7.98841	-3.11891	0.00209776	0.0148505	-1.72807
ENSG00000125885	-0.144655	7.22497	-2.33295	0.0206971	0.0810619	-3.73494
ENSG00000170540	-0.144617	11.1737	-1.69357	0.0919859	0.233281	-4.96266
ENSG00000213064	-0.144536	9.88637	-1.80589	0.0725185	0.198821	-4.77413
[truncated: 16,500 more rows]

## Sheet: Table S3_for_Fig2C_2D
The information of samples and DEGs in GSE16561. The expression values can be downloaded from GEO database. Further requests can be directed to the corresponding author for additional information.										The information of samples and DEGs in GSE123342.
Sample name	Group	control	stroke		DEGs	Regulated				Sample_name	Group	control	stroke	stroke_30	stroke_365		DEGs	Regulated
212413_Control	control	1	0		ENSG00000126353	down				GSM3501294	control	1	0	0	0		ENSG00000147138	down
212414_Control	control	1	0		ENSG00000013725	down				GSM3501295	control	1	0	0	0		ENSG00000177954	down
212416_Control	control	1	0		ENSG00000168685	down				GSM3501296	control	1	0	0	0		ENSG00000122026	down
212404_Control	control	1	0		ENSG00000172005	down				GSM3501297	control	1	0	0	0		ENSG00000283855	down
213403_Control	control	1	0		ENSG00000167286	down				GSM3501318	control	1	0	0	0		ENSG00000065978	down
212417_Control	control	1	0		ENSG00000162894	down				GSM3501319	control	1	0	0	0		ENSG00000082146	down
213405_Control	control	1	0		ENSG00000128218	down				GSM3501342	control	1	0	0	0		ENSG00000105205	down
213906_Control	control	1	0		ENSG00000113088	down				GSM3501343	control	1	0	0	0		ENSG00000135976	down
212415_Control	control	1	0		ENSG00000113263	down				GSM3501344	control	1	0	0	0		ENSG00000135905	down
213302_Control	control	1	0		ENSG00000179344	down				GSM3501345	control	1	0	0	0		ENSG00000105372	down
213406_Control	control	1	0		ENSG00000196405	down				GSM3501366	control	1	0	0	0		ENSG00000089009	down
212418_Control	control	1	0		ENSG00000117318	down				GSM3501367	control	1	0	0	0		ENSG00000105193	down
212401_Control	control	1	0		ENSG00000121310	down				GSM3501368	control	1	0	0	0		ENSG00000069493	down
212411_Control	control	1	0		ENSG00000138795	down				GSM3501369	control	1	0	0	0		ENSG00000174444	down
212402_Control	control	1	0		ENSG00000213402	down				GSM3501374	control	1	0	0	0		ENSG00000142534	down
212412_Control	control	1	0		ENSG00000132185	down				GSM3501375	control	1	0	0	0		ENSG00000163564	down
212407_Control	control	1	0		ENSG00000105205	down				GSM3501393	control	1	0	0	0		ENSG00000250361	down
213401_Control	control	1	0		ENSG00000116824	down				GSM3501394	control	1	0	0	0		ENSG00000281994	down
212405_Control	control	1	0		ENSG00000196329	down				GSM3501417	control	1	0	0	0		ENSG00000173200	down
212409_Control	control	1	0		ENSG00000184613	down				GSM3501418	control	1	0	0	0		ENSG00000103342	down
213901_Control	control	1	0		ENSG00000179715	down				GSM3501424	control	1	0	0	0		ENSG00000204149	down
213905_Control	control	1	0		ENSG00000007312	down				GSM3501425	control	1	0	0	0		ENSG00000156738	down
201203_Control	control	1	0		ENSG00000203896	down				GSM3501241	AMI	0	1	0	0		ENSG00000161970	down
213902_Control	control	1	0		ENSG00000171130	down				GSM3501243	AMI	0	1	0	0		ENSG00000196912	down
3100083_Stroke	AIS	0	1		ENSG00000096433	down				GSM3501245	AMI	0	1	0	0		ENSG00000115268	down
3100191_Stroke	AIS	0	1		ENSG00000198034	down				GSM3501247	AMI	0	1	0	0		ENSG00000280831	down
3100068_Stroke	AIS	0	1		ENSG00000227507	down				GSM3501249	AMI	0	1	0	0		ENSG00000285182	down
3100060_Stroke	AIS	0	1		ENSG00000111796	down				GSM3501251	AMI	0	1	0	0		ENSG00000134419	down
3100138_Stroke	AIS	0	1		ENSG00000107742	down				GSM3501253	AMI	0	1	0	0		ENSG00000162894	down
3100135_Stroke	AIS	0	1		ENSG00000136717	down				GSM3501255	AMI	0	1	0	0		ENSG00000110700	down
3100195_Stroke	AIS	0	1		ENSG00000100100	down				GSM3501257	AMI	0	1	0	0		ENSG00000183625	down
3100058_Stroke	AIS	0	1		ENSG00000131634	down				GSM3501259	AMI	0	1	0	0		ENSG00000060138	down
3100025_Stroke	AIS	0	1		ENSG00000090554	down				GSM3501261	AMI	0	1	0	0		ENSG00000265681	down
3100112_Stroke	AIS	0	1		ENSG00000198821	down				GSM3501263	AMI	0	1	0	0		ENSG00000206308	down
3100039_Stroke	AIS	0	1		ENSG00000254772	down				GSM3501265	AMI	0	1	0	0		ENSG00000160654	down
3100124_Stroke	AIS	0	1		ENSG00000008517	down				GSM3501267	AMI	0	1	0	0		ENSG00000179144	down
3100113_Stroke	AIS	0	1		ENSG00000213413	down				GSM3501269	AMI	0	1	0	0		ENSG00000169508	down
3100031_Stroke	AIS	0	1		ENSG00000198931	down				GSM3501271	AMI	0	1	0	0		ENSG00000215252	down
3100157_Stroke	AIS	0	1		ENSG00000139343	down				GSM3501273	AMI	0	1	0	0		ENSG00000276776	down
3100023_Stroke	AIS	0	1		ENSG00000215252	down				GSM3501275	AMI	0	1	0	0		ENSG00000096384	down
3100114_Stroke	AIS	0	1		ENSG00000142541	down				GSM3501277	AMI	0	1	0	0		ENSG00000175265	down
3100066_Stroke	AIS	0	1		ENSG00000105369	down				GSM3501279	AMI	0	1	0	0		ENSG00000108298	down
3100076_Stroke	AIS	0	1		ENSG00000153283	down				GSM3501280	AMI	0	1	0	0		ENSG00000105640	down
3100118_Stroke	AIS	0	1		ENSG00000100385	down				GSM3501282	AMI	0	1	0	0		ENSG00000153283	down
3100048_Stroke	AIS	0	1		ENSG00000108622	down				GSM3501283	AMI	0	1	0	0		ENSG00000197958	down
3100137_Stroke	AIS	0	1		ENSG00000111678	down				GSM3501285	AMI	0	1	0	0		ENSG00000152795	down
3100042_Stroke	AIS	0	1		ENSG00000177455	down				GSM3501287	AMI	0	1	0	0		ENSG00000169246	down
3100034_Stroke	AIS	0	1		ENSG00000105374	down				GSM3501289	AMI	0	1	0	0		ENSG00000116824	down
3100193_Stroke	AIS	0	1		ENSG00000175334	down				GSM3501292	AMI	0	1	0	0		ENSG00000113088	down
3100077_Stroke	AIS	0	1		ENSG00000140545	down				GSM3501298	AMI	0	1	0	0		ENSG00000162739	down
3100197_Stroke	AIS	0	1		ENSG00000102760	down				GSM3501300	AMI	0	1	0	0		ENSG00000145649	down
3100041_Stroke	AIS	0	1		ENSG00000115523	down				GSM3501302	AMI	0	1	0	0		ENSG00000069667	down
3100036_Stroke	AIS	0	1		ENSG00000187193	down				GSM3501304	AMI	0	1	0	0		ENSG00000115758	down
3100050_Stroke	AIS	0	1		ENSG00000176410	down				GSM3501306	AMI	0	1	0	0		ENSG00000185864	down
3100121_Stroke	AIS	0	1		ENSG00000153563	down				GSM3501308	AMI	0	1	0	0		ENSG00000278229	down
3100061_Stroke	AIS	0	1		ENSG00000197061	down				GSM3501310	AMI	0	1	0	0		ENSG00000145335	down
3100035_Stroke	AIS	0	1		ENSG00000115687	down				GSM3501312	AMI	0	1	0	0		ENSG00000101096	down
3100117_Stroke	AIS	0	1		ENSG00000175390	down				GSM3501314	AMI	0	1	0	0		ENSG00000129003	down
3100126_Stroke	AIS	0	1		ENSG00000104964	down				GSM3501316	AMI	0	1	0	0		ENSG00000109971	down
3100047_Stroke	AIS	0	1		ENSG00000157303	down				GSM3501320	AMI	0	1	0	0		ENSG00000161405	down
3100044_Stroke	AIS	0	1		ENSG00000105373	down				GSM3501322	AMI	0	1	0	0		ENSG00000149273	down
3100084_Stroke	AIS	0	1		ENSG00000130684	down				GSM3501324	AMI	0	1	0	0		ENSG00000172575	down
3100021_Stroke	AIS	0	1		ENSG00000148362	down				GSM3501326	AMI	0	1	0	0		ENSG00000112306	down
					ENSG00000146066	down				GSM3501328	AMI	0	1	0	0		ENSG00000034510	down
					ENSG00000101224	down				GSM3501330	AMI	0	1	0	0		ENSG00000110888	down
					ENSG00000186468	down				GSM3501332	AMI	0	1	0	0		ENSG00000083845	down
					ENSG00000181035	down				GSM3501334	AMI	0	1	0	0		ENSG00000102245	down
					ENSG00000112514	down				GSM3501336	AMI	0	1	0	0		ENSG00000177272	down
					ENSG00000105202	down				GSM3501338	AMI	0	1	0	0		ENSG00000277221	down
					ENSG00000126226	down				GSM3501340	AMI	0	1	0	0		ENSG00000104964	down
					ENSG00000204475	down				GSM3501346	AMI	0	1	0	0		ENSG00000090013	down
					ENSG00000109920	down				GSM3501348	AMI	0	1	0	0		ENSG00000284218	down
					ENSG00000107679	down				GSM3501350	AMI	0	1	0	0		ENSG00000111371	down
					ENSG00000168646	down				GSM3501352	AMI	0	1	0	0		ENSG00000167671	down
					ENSG00000162739	down				GSM3501354	AMI	0	1	0	0		ENSG00000169442	down
					ENSG00000197540	down				GSM3501356	AMI	0	1	0	0		ENSG00000174501	down
					ENSG00000169442	down				GSM3501358	AMI	0	1	0	0		ENSG00000019582	down
					ENSG00000149823	down				GSM3501360	AMI	0	1	0	0		ENSG00000131981	down
					ENSG00000186395	down				GSM3501362	AMI	0	1	0	0		ENSG00000131469	down
					ENSG00000174444	down				GSM3501364	AMI	0	1	0	0		ENSG00000243811	down
					ENSG00000142546	down				GSM3501370	AMI	0	1	0	0		ENSG00000213809	down
					ENSG00000125245	down				GSM3501372	AMI	0	1	0	0		ENSG00000170515	down
					ENSG00000169508	down				GSM3501376	AMI	0	1	0	0		ENSG00000160856	down
					ENSG00000110651	down				GSM3501409	AMI	0	1	0	0		ENSG00000254772	down
					ENSG00000139193	down				GSM3501411	AMI	0	1	0	0		ENSG00000188846	down
					ENSG00000184752	down				GSM3501414	AMI	0	1	0	0		ENSG00000118058	down
					ENSG00000103423	down				GSM3501428	AMI	0	1	0	0		ENSG00000134061	down
					ENSG00000110717	down				GSM3501431	AMI	0	1	0	0		ENSG00000078589	down
					ENSG00000141293	down				GSM3501432	AMI	0	1	0	0		ENSG00000122406	down
					ENSG00000182108	down				GSM3501242	AMI_30	0	0	1	0		ENSG00000276966	down
					ENSG00000115268	down				GSM3501244	AMI_30	0	0	1	0		ENSG00000111796	down
					ENSG00000258315	down				GSM3501246	AMI_30	0	0	1	0		ENSG00000125354	down
					ENSG00000168824	down				GSM3501248	AMI_30	0	0	1	0		ENSG00000076770	down
					ENSG00000198851	down				GSM3501250	AMI_30	0	0	1	0		ENSG00000188234	down
					ENSG00000111716	down				GSM3501252	AMI_30	0	0	1	0		ENSG00000130227	down
					ENSG00000173762	down				GSM3501254	AMI_30	0	0	1	0		ENSG00000168329	down
					ENSG00000071575	down				GSM3501256	AMI_30	0	0	1	0		ENSG00000139193	down
					ENSG00000257093	down				GSM3501258	AMI_30	0	0	1	0		ENSG00000150867	down
					ENSG00000163463	down				GSM3501260	AMI_30	0	0	1	0		ENSG00000181036	down
					ENSG00000124243	down				GSM3501262	AMI_30	0	0	1	0		ENSG00000266338	down
					ENSG00000147123	down				GSM3501264	AMI_30	0	0	1	0		ENSG00000143924	down
					ENSG00000125354	down				GSM3501266	AMI_30	0	0	1	0		ENSG00000100650	down
					ENSG00000146021	down				GSM3501268	AMI_30	0	0	1	0		ENSG00000108654	down
					ENSG00000163600	down				GSM3501270	AMI_30	0	0	1	0		ENSG00000023445	down
					ENSG00000177370	down				GSM3501272	AMI_30	0	0	1	0		ENSG00000145592	down
					ENSG00000089012	down				GSM3501274	AMI_30	0	0	1	0		ENSG00000166598	down
					ENSG00000160613	down				GSM3501276	AMI_30	0	0	1	0		ENSG00000224103	down
					ENSG00000126264	down				GSM3501278	AMI_30	0	0	1	0		ENSG00000142541	down
					ENSG00000099904	down				GSM3501281	AMI_30	0	0	1	0		ENSG00000108848	down
					ENSG00000109971	down				GSM3501284	AMI_30	0	0	1	0		ENSG00000026751	down
					ENSG00000139626	down				GSM3501286	AMI_30	0	0	1	0		ENSG00000088992	down
					ENSG00000116251	down				GSM3501288	AMI_30	0	0	1	0		ENSG00000162654	down
					ENSG00000204219	down				GSM3501290	AMI_30	0	0	1	0		ENSG00000270629	down
					ENSG00000117090	down				GSM3501291	AMI_30	0	0	1	0		ENSG00000269713	down
					ENSG00000140319	down				GSM3501293	AMI_30	0	0	1	0		ENSG00000145425	down
					ENSG00000213145	down				GSM3501299	AMI_30	0	0	1	0		ENSG00000135486	down
					ENSG00000090266	down				GSM3501301	AMI_30	0	0	1	0		ENSG00000278742	down
					ENSG00000187838	down				GSM3501303	AMI_30	0	0	1	0		ENSG00000162777	down
					ENSG00000023445	down				GSM3501305	AMI_30	0	0	1	0		ENSG00000152818	down
					ENSG00000166289	down				GSM3501307	AMI_30	0	0	1	0		ENSG00000125245	down
					ENSG00000120910	down				GSM3501309	AMI_30	0	0	1	0		ENSG00000134779	down
					ENSG00000133134	down				GSM3501311	AMI_30	0	0	1	0		ENSG00000171858	down
					ENSG00000131876	down				GSM3501313	AMI_30	0	0	1	0		ENSG00000221983	down
					ENSG00000215788	down				GSM3501315	AMI_30	0	0	1	0		ENSG00000253506	down
					ENSG00000027075	down				GSM3501317	AMI_30	0	0	1	0		ENSG00000198851	down
					ENSG00000166136	down				GSM3501321	AMI_30	0	0	1	0		ENSG00000118922	down
					ENSG00000240972	down				GSM3501323	AMI_30	0	0	1	0		ENSG00000147162	down
					ENSG00000130811	down				GSM3501325	AMI_30	0	0	1	0		ENSG00000135426	down
					ENSG00000196839	down				GSM3501327	AMI_30	0	0	1	0		ENSG00000102145	down
					ENSG00000196735	down				GSM3501329	AMI_30	0	0	1	0		ENSG00000139626	down
					ENSG00000196976	down				GSM3501331	AMI_30	0	0	1	0		ENSG00000122224	down
					ENSG00000063046	down				GSM3501333	AMI_30	0	0	1	0		ENSG00000133112	down
					ENSG00000177971	down				GSM3501335	AMI_30	0	0	1	0		ENSG00000161905	down
					ENSG00000130816	down				GSM3501337	AMI_30	0	0	1	0		ENSG00000182670	down
					ENSG00000009790	down				GSM3501339	AMI_30	0	0	1	0		ENSG00000187514	down
					ENSG00000198860	down				GSM3501341	AMI_30	0	0	1	0		ENSG00000086232	down
					ENSG00000140743	down				GSM3501347	AMI_30	0	0	1	0		ENSG00000166750	down
					ENSG00000140988	down				GSM3501349	AMI_30	0	0	1	0		ENSG00000219481	down
					ENSG00000145649	down				GSM3501351	AMI_30	0	0	1	0		ENSG00000197111	down
					ENSG00000178605	down				GSM3501353	AMI_30	0	0	1	0		ENSG00000263956	down
					ENSG00000133321	down				GSM3501355	AMI_30	0	0	1	0		ENSG00000100325	down
					ENSG00000265681	down				GSM3501357	AMI_30	0	0	1	0		ENSG00000244509	down
					ENSG00000089327	down				GSM3501359	AMI_30	0	0	1	0		ENSG00000115415	down
					ENSG00000137441	down				GSM3501361	AMI_30	0	0	1	0		ENSG00000274233	down
					ENSG00000083845	down				GSM3501363	AMI_30	0	0	1	0		ENSG00000167978	down
					ENSG00000179958	down				GSM3501365	AMI_30	0	0	1	0		ENSG00000284254	down
					ENSG00000241106	down				GSM3501371	AMI_30	0	0	1	0		ENSG00000117523	down
					ENSG00000123933	down				GSM3501373	AMI_30	0	0	1	0		ENSG00000179583	down
					ENSG00000168653	down				GSM3501377	AMI_30	0	0	1	0		ENSG00000198589	down
					ENSG00000182809	down				GSM3501410	AMI_30	0	0	1	0		ENSG00000159023	down
					ENSG00000111450	down				GSM3501412	AMI_30	0	0	1	0		ENSG00000115053	down
					ENSG00000186827	down				GSM3501415	AMI_30	0	0	1	0		ENSG00000152484	down
					ENSG00000130332	down				GSM3501426	AMI_30	0	0	1	0		ENSG00000089157	down
					ENSG00000177721	down				GSM3501429	AMI_30	0	0	1	0		ENSG00000012124	down
					ENSG00000163382	down				GSM3501430	AMI_30	0	0	1	0		ENSG00000125818	down
					ENSG00000188785	down				GSM3501378	AMI_365	0	0	0	1		ENSG00000092820	down
					ENSG00000161999	down				GSM3501379	AMI_365	0	0	0	1		ENSG00000100380	down
					ENSG00000142168	down				GSM3501380	AMI_365	0	0	0	1		ENSG00000149311	down
					ENSG00000154723	down				GSM3501381	AMI_365	0	0	0	1		ENSG00000171634	down
					ENSG00000160654	down				GSM3501382	AMI_365	0	0	0	1		ENSG00000196937	down
					ENSG00000005448	down				GSM3501383	AMI_365	0	0	0	1		ENSG00000027075	down
					ENSG00000100129	down				GSM3501384	AMI_365	0	0	0	1		ENSG00000127603	down
					ENSG00000142227	down				GSM3501385	AMI_365	0	0	0	1		ENSG00000280858	down
					ENSG00000141560	down				GSM3501386	AMI_365	0	0	0	1		ENSG00000198156	down
					ENSG00000130520	down				GSM3501387	AMI_365	0	0	0	1		ENSG00000197061	down
					ENSG00000099797	down				GSM3501388	AMI_365	0	0	0	1		ENSG00000174175	up
					ENSG00000148229	down				GSM3501389	AMI_365	0	0	0	1		ENSG00000101425	up
					ENSG00000147224	down				GSM3501390	AMI_365	0	0	0	1		ENSG00000075426	up
					ENSG00000163564	down				GSM3501391	AMI_365	0	0	0	1		ENSG00000148841	up
					ENSG00000132661	down				GSM3501392	AMI_365	0	0	0	1		ENSG00000140443	up
					ENSG00000167106	down				GSM3501395	AMI_365	0	0	0	1		ENSG00000102218	up
					ENSG00000153898	down				GSM3501396	AMI_365	0	0	0	1		ENSG00000151012	up
					ENSG00000160408	down				GSM3501397	AMI_365	0	0	0	1		ENSG00000105355	up
					ENSG00000275023	down				GSM3501398	AMI_365	0	0	0	1		ENSG00000090339	up
					ENSG00000110324	down				GSM3501399	AMI_365	0	0	0	1		ENSG00000165650	up
					ENSG00000129197	down				GSM3501400	AMI_365	0	0	0	1		ENSG00000136867	up
					ENSG00000110711	down				GSM3501401	AMI_365	0	0	0	1		ENSG00000138678	up
					ENSG00000196230	down				GSM3501402	AMI_365	0	0	0	1		ENSG00000160588	up
					ENSG00000145247	down				GSM3501403	AMI_365	0	0	0	1		ENSG00000100483	up
					ENSG00000085662	down				GSM3501404	AMI_365	0	0	0	1		ENSG00000030582	up
					ENSG00000185043	down				GSM3501405	AMI_365	0	0	0	1		ENSG00000100485	up
					ENSG00000134285	down				GSM3501406	AMI_365	0	0	0	1		ENSG00000151151	up
					ENSG00000127445	down				GSM3501407	AMI_365	0	0	0	1		ENSG00000102858	up
					ENSG00000144867	down				GSM3501408	AMI_365	0	0	0	1		ENSG00000102524	up
					ENSG00000187147	down				GSM3501413	AMI_365	0	0	0	1		ENSG00000168461	up
					ENSG00000100823	down				GSM3501416	AMI_365	0	0	0	1		ENSG00000138185	up
					ENSG00000134825	down				GSM3501419	AMI_365	0	0	0	1		ENSG00000105520	up
					ENSG00000130748	down				GSM3501420	AMI_365	0	0	0	1		ENSG00000137177	up
					ENSG00000170989	down				GSM3501421	AMI_365	0	0	0	1		ENSG00000112303	up
					ENSG00000154016	down				GSM3501422	AMI_365	0	0	0	1		ENSG00000273592	up
					ENSG00000226979	down				GSM3501423	AMI_365	0	0	0	1		ENSG00000087589	up
					ENSG00000062582	down				GSM3501427	AMI_365	0	0	0	1		ENSG00000171777	up
					ENSG00000099204	down											ENSG00000188906	up
					ENSG00000188690	down											ENSG00000215328	up
					ENSG00000051596	down											ENSG00000163464	up
					ENSG00000171960	down											ENSG00000087074	up
					ENSG00000167658	down											ENSG00000163694	up
					ENSG00000118971	down											ENSG00000163754	up
					ENSG00000100138	down											ENSG00000164023	up
					ENSG00000100219	down											ENSG00000121552	up
					ENSG00000103335	down											ENSG00000181274	up
					ENSG00000213465	down											ENSG00000140526	up
					ENSG00000065675	down											ENSG00000171223	up
					ENSG00000100353	down											ENSG00000278550	up
					ENSG00000055163	down											ENSG00000102445	up
					ENSG00000138378	down											ENSG00000100644	up
					ENSG00000071462	down											ENSG00000152229	up
					ENSG00000116157	down											ENSG00000009694	up
					ENSG00000169567	down											ENSG00000117984	up
					ENSG00000180817	down											ENSG00000143815	up
					ENSG00000167118	down											ENSG00000125827	up
					ENSG00000166133	down											ENSG00000105656	up
					ENSG00000113068	down											ENSG00000263309	up
					ENSG00000205581	down											ENSG00000285456	up
					ENSG00000185504	down											ENSG00000101307	up
					ENSG00000089775	down											ENSG00000084070	up
					ENSG00000163479	down											ENSG00000197329	up
					ENSG00000177034	down											ENSG00000122025	up
					ENSG00000149273	down											ENSG00000004799	up
					ENSG00000184863	down											ENSG00000113742	up
					ENSG00000099795	down											ENSG00000196663	up
					ENSG00000174917	down											ENSG00000070540	up
					ENSG00000177479	down											ENSG00000277751	up
					ENSG00000180879	down											ENSG00000196209	up
					ENSG00000125384	down											ENSG00000260916	up
					ENSG00000134243	up											ENSG00000172216	up
					ENSG00000114573	up											ENSG00000196189	up
					ENSG00000132912	up											ENSG00000138449	up
					ENSG00000115271	up											ENSG00000183023	up
					ENSG00000196547	up											ENSG00000100330	up
					ENSG00000184260	up											ENSG00000146122	up
					ENSG00000142046	up											ENSG00000196547	up
					ENSG00000030582	up											ENSG00000035664	up
					ENSG00000275841	up											ENSG00000157800	up
					ENSG00000158473	up											ENSG00000079277	up
					ENSG00000138829	up											ENSG00000117151	up
					ENSG00000005381	up											ENSG00000108984	up
					ENSG00000197324	up											ENSG00000106952	up
					ENSG00000187554	up											ENSG00000167995	up
					ENSG00000135828	up											ENSG00000068366	up
					ENSG00000119922	up											ENSG00000228278	up
					ENSG00000221869	up											ENSG00000060982	up
					ENSG00000119314	up											ENSG00000214212	up
					ENSG00000005339	up											ENSG00000142657	up
					ENSG00000174718	up											ENSG00000101150	up
					ENSG00000125753	up											ENSG00000102837	up
					ENSG00000122643	up											ENSG00000008516	up
					ENSG00000084676	up											ENSG00000165029	up
					ENSG00000073331	up											ENSG00000134463	up
					ENSG00000101425	up											ENSG00000241839	up
					ENSG00000117151	up											ENSG00000101916	up
					ENSG00000153317	up											ENSG00000109906	up
					ENSG00000082996	up											ENSG00000257017	up
					ENSG00000072110	up											ENSG00000135842	up
					ENSG00000176597	up											ENSG00000172936	up
					ENSG00000101916	up											ENSG00000106780	up
					ENSG00000018280	up											ENSG00000110931	up
					ENSG00000112242	up											ENSG00000102580	up
					ENSG00000134198	up											ENSG00000136810	up
					ENSG00000125827	up											ENSG00000188313	up
					ENSG00000062282	up											ENSG00000134243	up
					ENSG00000005961	up											ENSG00000179094	up
					ENSG00000125505	up											ENSG00000143546	up
					ENSG00000127946	up											ENSG00000155744	up
					ENSG00000125304	up											ENSG00000162702	up
					ENSG00000111897	up											ENSG00000155926	up
					ENSG00000065135	up											ENSG00000283979	up
					ENSG00000133318	up											ENSG00000155099	up
					ENSG00000121297	up											ENSG00000288124	up
					ENSG00000171988	up											ENSG00000116741	up
					ENSG00000121316	up											ENSG00000157557	up
					ENSG00000073756	up											ENSG00000025039	up
					ENSG00000100345	up											ENSG00000183621	up
					ENSG00000106829	up											ENSG00000138061	up
					ENSG00000079385	up											ENSG00000282230	up
					ENSG00000183668	up											ENSG00000116688	up
					ENSG00000198961	up											ENSG00000100906	up
					ENSG00000115607	up											ENSG00000070614	up
					ENSG00000221823	up											ENSG00000114268	up
					ENSG00000006007	up											ENSG00000151553	up
					ENSG00000136630	up											ENSG00000181016	up
					ENSG00000164850	up											ENSG00000160785	up
					ENSG00000137393	up											ENSG00000125900	up
					ENSG00000125780	up											ENSG00000157551	up
					ENSG00000135655	up											ENSG00000057704	up
					ENSG00000138463	up											ENSG00000006652	up
					ENSG00000133961	up											ENSG00000278563	up
					ENSG00000138449	up											ENSG00000161533	up
					ENSG00000116701	up											ENSG00000186115	up
					ENSG00000180370	up											ENSG00000198736	up
					ENSG00000163393	up											ENSG00000160991	up
					ENSG00000133246	up											ENSG00000254470	up
					ENSG00000067900	up											ENSG00000165879	up
					ENSG00000101265	up											ENSG00000134198	up
					ENSG00000142687	up											ENSG00000112062	up
					ENSG00000059804	up											ENSG00000170837	up
					ENSG00000127951	up											ENSG00000165115	up
					ENSG00000148841	up											ENSG00000138463	up
					ENSG00000167995	up											ENSG00000178904	up
					ENSG00000136826	up											ENSG00000226479	up
					ENSG00000177663	up											ENSG00000164104	up
					ENSG00000012660	up											ENSG00000173890	up
					ENSG00000137642	up											ENSG00000163625	up
					ENSG00000169891	up											ENSG00000059728	up
					ENSG00000157557	up											ENSG00000275221	up
					ENSG00000134152	up											ENSG00000103569	up
					ENSG00000136869	up											ENSG00000205423	up
					ENSG00000100605	up											ENSG00000164674	up
					ENSG00000120129	up											ENSG00000145491	up
					ENSG00000120306	up											ENSG00000108405	up
					ENSG00000101474	up											ENSG00000136404	up
					ENSG00000135838	up											ENSG00000254415	up
					ENSG00000181631	up											ENSG00000033327	up
					ENSG00000204103	up											ENSG00000235568	up
					ENSG00000260916	up											ENSG00000135929	up
					ENSG00000170345	up											ENSG00000198363	up
					ENSG00000044115	up											ENSG00000092036	up
					ENSG00000188906	up											ENSG00000135679	up
					ENSG00000100079	up											ENSG00000164715	up
					ENSG00000157107	up											ENSG00000196083	up
					ENSG00000070614	up											ENSG00000059804	up
					ENSG00000136999	up											ENSG00000215114	up
					ENSG00000167612	up											ENSG00000187037	up
					ENSG00000091106	up											ENSG00000054523	up
					ENSG00000125772	up											ENSG00000113368	up
					ENSG00000130150	up											ENSG00000229314	up
					ENSG00000124831	up											ENSG00000184005	up
					ENSG00000116815	up											ENSG00000108582	up
					ENSG00000103569	up											ENSG00000011600	up
					ENSG00000113368	up											ENSG00000140932	up
					ENSG00000124126	up											ENSG00000027697	up
					ENSG00000136040	up											ENSG00000161040	up
					ENSG00000173890	up											ENSG00000169896	up
					ENSG00000139505	up											ENSG00000143452	up
					ENSG00000138814	up											ENSG00000112053	up
					ENSG00000154845	up											ENSG00000116729	up
					ENSG00000257017	up											ENSG00000114626	up
					ENSG00000005893	up											ENSG00000128512	up
					ENSG00000083223	up											ENSG00000096006	up
					ENSG00000151553	up											ENSG00000145332	up
					ENSG00000065243	up											ENSG00000178607	up
					ENSG00000161921	up											ENSG00000185261	up
					ENSG00000198478	up											ENSG00000107738	up
					ENSG00000091039	up											ENSG00000169967	up
					ENSG00000156675	up											ENSG00000011198	up
					ENSG00000268500	up											ENSG00000109743	up
					ENSG00000076685	up											ENSG00000100504	up
					ENSG00000164251	up											ENSG00000152766	up
					ENSG00000109046	up											ENSG00000140379	up
					ENSG00000171049	up											ENSG00000158470	up
					ENSG00000116991	up											ENSG00000163393	up
					ENSG00000176788	up											ENSG00000112195	up
					ENSG00000110330	up											ENSG00000170345	up
					ENSG00000113161	up											ENSG00000113719	up
					ENSG00000288825	up											ENSG00000164105	up
					ENSG00000137462	up											ENSG00000096063	up
					ENSG00000184500	up											ENSG00000132825	up
					ENSG00000073792	up											ENSG00000170525	up
					ENSG00000068024	up											ENSG00000101474	up
					ENSG00000163162	up											ENSG00000166825	up
					ENSG00000086548	up											ENSG00000125810	up
					ENSG00000182885	up											ENSG00000124731	up
					ENSG00000173262	up											ENSG00000154529	up
					ENSG00000047597	up											ENSG00000109466	up
					ENSG00000101307	up											ENSG00000180509	up
					ENSG00000100644	up											ENSG00000177575	up
					ENSG00000137575	up											ENSG00000121316	up
					ENSG00000169896	up											ENSG00000173597	up
					ENSG00000025039	up											ENSG00000119471	up
					ENSG00000166523	up											ENSG00000115594	up
					ENSG00000116729	up											ENSG00000136869	up
					ENSG00000106780	up											ENSG00000139112	up
					ENSG00000196352	up											ENSG00000124588	up
					ENSG00000157551	up											ENSG00000123700	up
					ENSG00000158470	up											ENSG00000165030	up
					ENSG00000143409	up											ENSG00000135636	up
					ENSG00000104375	up											ENSG00000274113	up
					ENSG00000008438	up											ENSG00000167434	up
					ENSG00000197081	up											ENSG00000084110	up
					ENSG00000131355	up											ENSG00000171049	up
					ENSG00000138411	up											ENSG00000151726	up
					ENSG00000145685	up											ENSG00000162551	up
					ENSG00000102524	up											ENSG00000115828	up
					ENSG00000155629	up											ENSG00000111052	up
					ENSG00000148926	up											ENSG00000018280	up
					ENSG00000137801	up											ENSG00000197208	up
					ENSG00000138496	up											ENSG00000107566	up
					ENSG00000149212	up											ENSG00000106714	up
					ENSG00000158406	up											ENSG00000169902	up
					ENSG00000198734	up											ENSG00000154589	up
					ENSG00000137076	up											ENSG00000183019	up
					ENSG00000120696	up											ENSG00000137462	up
					ENSG00000135049	up											ENSG00000256660	up
					ENSG00000096063	up											ENSG00000274131	up
					ENSG00000163736	up											ENSG00000116991	up
					ENSG00000119471	up											ENSG00000181826	up
					ENSG00000165801	up											ENSG00000171236	up
					ENSG00000103381	up											ENSG00000203710	up
					ENSG00000124491	up											ENSG00000117115	up
					ENSG00000204389	up											ENSG00000008438	up
					ENSG00000096060	up											ENSG00000158825	up
					ENSG00000169967	up											ENSG00000169891	up
					ENSG00000134827	up											ENSG00000138772	up
					ENSG00000071967	up											ENSG00000091106	up
					ENSG00000163297	up											ENSG00000183762	up
					ENSG00000150337	up											ENSG00000186205	up
					ENSG00000186205	up											ENSG00000062282	up
					ENSG00000155099	up											ENSG00000186529	up
					ENSG00000184678	up											ENSG00000115607	up
					ENSG00000162444	up											ENSG00000161921	up
					ENSG00000163131	up											ENSG00000173930	up
					ENSG00000064763	up											ENSG00000198734	up
					ENSG00000152766	up											ENSG00000172322	up
					ENSG00000185650	up											ENSG00000282607	up
					ENSG00000121858	up											ENSG00000011422	up
					ENSG00000165030	up											ENSG00000139132	up
					ENSG00000109466	up											ENSG00000123836	up
					ENSG00000107099	up											ENSG00000196549	up
					ENSG00000197208	up											ENSG00000281818	up
					ENSG00000134321	up											ENSG00000120129	up
					ENSG00000165092	up											ENSG00000137801	up
					ENSG00000055332	up											ENSG00000102010	up
					ENSG00000277443	up											ENSG00000137393	up
					ENSG00000166527	up											ENSG00000182885	up
					ENSG00000110880	up											ENSG00000123610	up
					ENSG00000164105	up											ENSG00000155307	up
					ENSG00000011198	up											ENSG00000103196	up
					ENSG00000111261	up											ENSG00000280908	up
					ENSG00000120594	up											ENSG00000115604	up
					ENSG00000172007	up											ENSG00000090376	up
					ENSG00000185950	up											ENSG00000185950	up
					ENSG00000165029	up											ENSG00000112299	up
					ENSG00000164104	up											ENSG00000115590	up
					ENSG00000090376	up											ENSG00000096060	up
					ENSG00000101160	up											ENSG00000284061	up
					ENSG00000177575	up											ENSG00000204020	up
					ENSG00000086300	up											ENSG00000100985	up
					ENSG00000160551	up											ENSG00000166523	up
					ENSG00000135636	up											ENSG00000118520	up
					ENSG00000084110	up											ENSG00000166527	up
					ENSG00000134463	up
					ENSG00000197405	up
					ENSG00000169902	up
					ENSG00000123636	up
					ENSG00000188641	up
					ENSG00000138772	up
					ENSG00000183019	up
					ENSG00000124469	up
					ENSG00000100504	up
					ENSG00000138678	up
					ENSG00000136026	up
					ENSG00000159339	up
					ENSG00000108582	up
					ENSG00000163694	up
					ENSG00000179820	up
					ENSG00000249992	up
					ENSG00000168497	up
					ENSG00000005020	up
					ENSG00000116741	up
					ENSG00000159399	up
					ENSG00000138061	up
					ENSG00000038427	up
					ENSG00000103196	up
					ENSG00000140575	up
					ENSG00000104765	up
					ENSG00000151726	up
					ENSG00000102837	up
					ENSG00000154589	up
					ENSG00000110203	up
					ENSG00000004799	up
					ENSG00000167434	up
					ENSG00000162747	up
					ENSG00000163221	up
					ENSG00000229314	up
					ENSG00000128383	up
					ENSG00000100985	up
					ENSG00000118520	up

## Sheet: Table S4_for_Fig3A_3C_3E
Modules in the WGCNA result of GSE16561.
Gene	colorNEW	kMEblack	kMEblue	kMEcyan	kMEdarkgreen	kMEdarkred	kMEdarkturquoise	kMEgreen	kMEgreenyellow	kMEgrey	kMEgrey60	kMElightcyan	kMElightyellow	kMEmagenta	kMEpurple	kMEroyalblue	kMEsalmon	kMEturquoise
ENSG00000000938	black	-0.623411	0.439703	0.535036	0.168323	0.0903179	0.0511932	0.0496952	-0.741185	0.226045	-0.13704	-0.158164	-0.189523	-0.310486	0.460385	-0.0218695	0.0392727	0.28683
ENSG00000001461	black	0.851543	-0.423095	-0.78118	-0.474804	-0.0446777	0.163506	-0.0456729	0.69741	-0.20876	-0.0896792	0.0144128	0.322896	0.296932	-0.0181132	-0.204591	-0.281216	-0.55171
ENSG00000001630	turquoise	-0.441584	-0.221445	0.735843	0.467934	-0.141693	-0.160876	-0.365453	-0.397136	0.0998966	-0.210014	0.617314	-0.0703169	-0.146847	-0.386906	-0.274575	0.451046	0.896506
ENSG00000002549	darkred	-0.208983	-0.0243575	0.159274	-0.00777791	0.688783	-0.30168	-0.102728	-0.195303	0.490015	-0.186915	0.0972209	0.107747	-0.0430933	-0.0289837	-0.0224014	0.147707	0.176573
ENSG00000002586	black	0.439027	-0.350721	-0.420076	0.00147827	-0.170991	-0.185695	0.150205	0.151126	-0.00728499	-0.401342	0.0172419	0.422758	0.0767521	0.403193	0.167232	-0.187106	-0.271465
ENSG00000002822	black	0.561695	-0.262083	-0.594276	-0.240818	-0.0602929	-0.126403	0.122498	0.386244	0.108162	-0.225254	-0.0938653	0.185665	0.114602	0.337658	0.157075	-0.312594	-0.502169
ENSG00000002933	turquoise	-0.179335	-0.132056	0.254487	0.232003	-0.154291	0.0555485	-0.0470547	-0.160941	0.165179	-0.152667	0.261343	-0.113046	-0.0604777	-0.0613734	0.178749	0.197018	0.336149
ENSG00000003056	black	0.711209	-0.364167	-0.698799	-0.337783	0.0498646	0.169085	0.0301058	0.566954	0.127329	-0.163986	-0.049761	0.293767	0.181636	0.177719	-0.0998296	-0.323643	-0.547784
ENSG00000003402	black	-0.591408	0.481309	0.589896	0.114782	0.0104463	0.484967	-0.121762	-0.211524	-0.051226	0.531566	-0.0585914	-0.283197	-0.352474	-0.350227	-0.0755533	0.00493122	0.334515
ENSG00000003509	turquoise	-0.359446	-0.185477	0.608022	0.211962	-0.168605	0.141396	-0.556309	-0.433052	-0.0611815	-0.213832	0.576816	-0.0487809	0.067564	-0.463085	-0.435612	0.557077	0.868732
ENSG00000003756	black	0.670216	-0.256159	-0.651911	-0.685487	0.0903725	0.10945	-0.289851	0.518014	-0.197586	-0.0123841	0.0155616	0.460859	0.457448	-0.144014	-0.466758	-0.0448169	-0.431766
ENSG00000004139	black	0.788762	-0.518211	-0.754337	-0.51868	0.09374	0.147217	-0.191803	0.454673	-0.0844336	-0.375746	0.111083	0.502821	0.449225	0.0264999	-0.277872	-0.0471068	-0.377985
ENSG00000004487	black	0.624133	-0.408963	-0.425746	-0.344259	-0.0609365	-0.220442	-0.199319	0.765756	0.144338	0.0902748	0.203762	0.262156	0.007577	-0.187154	-0.12977	-0.32062	-0.321156
ENSG00000004779	lightcyan	0.223914	-0.743531	0.119703	-0.0975074	-0.239309	-0.218803	-0.748485	-0.0276543	0.149315	-0.570312	0.918596	0.320241	0.465536	-0.506279	-0.549977	0.703746	0.677941
ENSG00000004799	turquoise	-0.542523	0.211256	0.390217	0.0135342	0.251497	0.0694339	-0.210649	-0.521194	0.400699	-0.075416	0.0742479	-0.32455	0.184836	-0.16708	0.0756865	0.562918	0.407732
ENSG00000004864	turquoise	-0.170764	-0.293468	0.394392	-0.0426584	-0.124907	-0.271315	-0.59803	-0.250734	0.254315	-0.293181	0.585315	0.125593	0.138579	-0.319631	-0.315412	0.494496	0.638534
ENSG00000004939	green	-0.164615	0.433388	-0.0648757	0.458007	0.0258294	-0.0167516	0.920586	0.0995883	0.0155391	0.393906	-0.642324	-0.358525	-0.513987	0.40336	0.659041	-0.615203	-0.488327
ENSG00000004961	turquoise	-0.440666	-0.228193	0.764611	0.458131	-0.200676	-0.252007	-0.404635	-0.525776	0.0547233	-0.328257	0.634593	-0.0510259	-0.16116	-0.230197	-0.279058	0.439112	0.927022
ENSG00000005007	lightcyan	-0.327775	0.821896	-0.032664	0.0534563	0.18954	0.300062	0.687586	-0.0754606	-0.148419	0.584005	-0.897185	-0.348981	-0.448397	0.517168	0.520665	-0.611991	-0.616318
ENSG00000005020	cyan	-0.789855	0.278848	0.898778	0.480939	-0.0659037	0.0601645	-0.151281	-0.70401	0.0168482	0.0179071	0.235715	-0.323938	-0.293033	-0.137349	-0.0677453	0.365398	0.760894
ENSG00000005022	blue	0.763864	-0.787325	-0.587206	-0.434564	-0.118283	-0.368403	-0.435726	0.440753	0.303894	-0.563116	0.502208	0.463483	0.539029	-0.112935	-0.441625	0.212911	-0.088596
ENSG00000005059	blue	0.702826	-0.844257	-0.460387	-0.415069	-0.0782162	-0.229868	-0.63867	0.466518	0.104519	-0.45372	0.688181	0.368919	0.705568	-0.535512	-0.493752	0.505234	0.158505
ENSG00000005075	green	-0.19694	0.424268	-0.0840145	0.0940265	0.0200221	0.157285	0.527075	-0.2114	-0.0127023	0.128201	-0.53131	-0.0335206	-0.12971	0.438657	0.322666	-0.212993	-0.351826
ENSG00000005238	black	-0.779059	0.661408	0.586014	0.602918	0.0111411	0.178229	0.622519	-0.663279	-0.0269434	0.19176	-0.469445	-0.475233	-0.5953	0.47726	0.44073	-0.21642	0.142441
ENSG00000005243	turquoise	-0.352688	-0.243819	0.655974	0.447444	-0.273605	0.0149509	-0.373483	-0.327504	-0.0177999	-0.160004	0.600321	-0.0458691	-0.127053	-0.419295	-0.228794	0.402229	0.849382
ENSG00000005302	blue	-0.26857	0.65476	-0.0672718	-0.22697	0.319297	0.164351	0.238562	-0.02963	0.0706738	0.496039	-0.61527	-0.311383	-0.0452809	0.0939268	0.223826	-0.191348	-0.427844
ENSG00000005339	blue	-0.666968	0.844199	0.331514	0.197548	0.206468	0.634618	0.482952	-0.463025	-0.164404	0.467805	-0.682241	-0.529996	-0.359872	0.2935	0.445884	-0.197006	-0.150227
ENSG00000005381	black	-0.374819	0.353014	0.0953795	0.105626	-0.00395994	0.0538686	0.336217	-0.247935	0.402077	0.109949	-0.35914	-0.291269	-0.220253	0.300249	0.446103	-0.117368	-0.13871
ENSG00000005448	black	0.884896	-0.593107	-0.68549	-0.517046	-0.105523	-0.139628	-0.294477	0.786064	-0.185507	-0.110515	0.269646	0.544599	0.333163	-0.209973	-0.332474	-0.1572	-0.366633
ENSG00000005486	turquoise	0.277922	0.207513	-0.45614	-0.0514388	-0.0284144	0.135703	0.523477	0.078253	-0.316185	-0.0124561	-0.557291	0.127976	-0.114441	0.712297	0.366765	-0.532415	-0.667251
ENSG00000005513	black	0.677804	-0.308575	-0.621817	-0.36179	-0.0671842	0.0741163	-0.0835163	0.594722	-0.316267	0.0302997	0.0147406	0.137594	0.372639	-0.177132	-0.18148	-0.0862352	-0.407824
ENSG00000005700	turquoise	-0.140258	-0.52604	0.453271	0.153972	-0.125875	-0.230813	-0.634231	-0.282409	0.123009	-0.459459	0.85012	0.103277	0.288303	-0.53205	-0.387185	0.762287	0.873124
ENSG00000005889	darkgreen	0.335588	0.0677578	-0.442615	-0.688501	0.301434	0.118795	-0.269523	0.32291	0.0269929	0.133104	-0.158971	0.211656	0.291869	-0.0755843	-0.233482	-0.0862094	-0.421385
ENSG00000005893	black	-0.808781	0.53179	0.836872	0.313917	-0.0671348	0.165399	-0.0702959	-0.428526	0.00509029	0.464493	2.89683e-05	-0.383927	-0.44738	-0.226763	0.106135	0.0973654	0.495333
ENSG00000005961	royalblue	-0.460604	0.485965	0.260818	0.500251	0.0195578	-0.000316248	0.700692	-0.217752	0.0896638	0.274273	-0.501172	-0.449951	-0.61771	0.451878	0.879812	-0.468089	-0.18724
ENSG00000006007	blue	-0.668575	0.808421	0.27936	0.309488	0.114506	0.324047	0.696997	-0.512372	-0.028861	0.346701	-0.725186	-0.552765	-0.37528	0.478508	0.546951	-0.216981	-0.212951
ENSG00000006282	turquoise	0.330875	-0.0336149	-0.333491	-0.114365	0.0758893	-0.0562414	0.214417	0.493832	-0.00922111	0.250999	-0.178018	0.0715232	-0.0801696	0.0387746	-0.0649419	-0.370448	-0.398834
ENSG00000006451	black	0.814882	-0.573804	-0.701972	-0.583945	-0.0109611	-0.0793285	-0.327899	0.72918	0.0732837	-0.156038	0.267324	0.319597	0.497682	-0.301999	-0.28887	0.0355175	-0.349291
ENSG00000006530	blue	0.67921	-0.737012	-0.40386	-0.395654	-0.017641	-0.471239	-0.55977	0.433704	-0.0304171	-0.407366	0.584659	0.718198	0.450701	-0.300412	-0.540795	0.218461	0.0585131
ENSG00000006607	green	-0.0606262	0.474093	-0.233949	0.18507	0.084437	0.153079	0.752314	0.284268	-0.0457568	0.559795	-0.706247	-0.222878	-0.355367	0.279503	0.611243	-0.594085	-0.650871
ENSG00000006652	black	-0.785751	0.581758	0.68106	0.309754	-0.0345566	0.2337	0.0391696	-0.631947	-0.0920545	0.297059	-0.136204	-0.476938	-0.140745	-0.127568	0.0739532	0.315439	0.417695
ENSG00000006695	greenyellow	0.755108	-0.350319	-0.696203	-0.400276	0.0445049	-0.142468	-0.0170387	0.928883	0.0537256	0.219599	-0.00684503	0.310418	0.178064	-0.20323	-0.0618615	-0.345796	-0.585168
ENSG00000006831	turquoise	0.374854	0.270544	-0.713356	-0.488315	0.201199	0.163939	0.382278	0.469323	0.0464599	0.315234	-0.670804	0.0986197	0.0577179	0.359347	0.323403	-0.517592	-0.925229
ENSG00000007264	black	0.54926	-0.344379	-0.499765	-0.341819	-0.0362306	0.064233	-0.141051	0.254114	-0.234895	-0.300135	0.0874633	0.765556	0.276597	0.13555	-0.362034	-0.0645918	-0.244686
ENSG00000007312	black	0.705093	-0.679625	-0.394663	-0.249438	-0.221383	-0.117385	-0.414478	0.401052	-0.194465	-0.39093	0.504741	0.382899	0.398673	-0.197455	-0.527526	0.130452	0.0302774
ENSG00000007350	grey	0.187154	-0.157209	-0.12721	-0.0427768	0.118977	0.00381056	-0.0272768	0.23144	-0.234211	0.0564084	0.126859	0.286588	0.106391	-0.22302	-0.0963007	0.03679	-0.0216563
ENSG00000007541	turquoise	0.051062	0.289862	-0.174228	0.140207	-0.0296665	-0.059733	0.553666	0.574699	-0.0968441	0.704739	-0.460257	-0.113045	-0.420814	-0.0538258	0.452873	-0.627291	-0.523091
ENSG00000007944	black	-0.179091	0.304227	0.0735078	-0.289628	0.0403866	0.326213	-0.214347	-0.271267	-0.281001	0.0658873	-0.114516	0.0880382	0.210491	0.00935852	-0.168744	0.218342	0.00381368
ENSG00000007968	green	-0.0702524	0.416221	-0.14117	0.337588	0.0550651	0.0271621	0.870044	0.246311	-0.0370579	0.467903	-0.657242	-0.252154	-0.552236	0.400493	0.597811	-0.723287	-0.58745
ENSG00000008118	darkgreen	-0.527828	0.0870429	0.711512	0.9036	-0.196424	-0.226389	0.258759	-0.355165	-0.148156	0.0915514	0.137748	-0.279281	-0.521038	-0.0775996	0.262656	-0.0283933	0.550839
ENSG00000008324	black	0.798609	-0.635567	-0.717258	-0.607884	-0.127557	-0.0440597	-0.509714	0.491301	-0.127526	-0.346369	0.360433	0.454102	0.828484	-0.366578	-0.406261	0.38261	-0.187818
ENSG00000008405	turquoise	-0.0174088	-0.573952	0.337837	0.0869133	-0.103292	-0.29917	-0.63539	-0.186146	-0.0091556	-0.45434	0.852403	0.173526	0.374011	-0.548392	-0.408974	0.760543	0.790196
ENSG00000008438	blue	-0.564787	0.770834	0.237735	0.184463	-0.0189491	0.261696	0.498191	-0.441013	-0.0395219	0.359792	-0.674176	-0.418994	-0.358888	0.464861	0.418267	-0.278748	-0.221695
ENSG00000008513	turquoise	0.214245	0.345132	-0.445767	0.036482	0.0886189	0.302801	0.678449	0.242536	-0.293462	0.279575	-0.712807	-0.0959417	-0.263232	0.533919	0.444361	-0.686284	-0.757218
ENSG00000008516	blue	-0.539196	0.702951	0.350783	0.130178	-0.066275	0.275499	0.28312	-0.153795	0.0172766	0.63848	-0.448409	-0.412634	-0.359961	0.0331588	0.125459	-0.202539	-0.0896314
ENSG00000008517	black	0.810907	-0.675035	-0.543584	-0.343959	-0.207943	-0.11625	-0.337094	0.529047	-0.208423	-0.364412	0.39485	0.56488	0.320443	-0.0514855	-0.422883	-0.0570628	-0.172471
ENSG00000008988	magenta	0.383802	-0.766337	-0.0962525	-0.148944	-0.201232	-0.279902	-0.653663	0.000116113	-0.0396712	-0.632114	0.810012	0.309907	0.66156	-0.426193	-0.495498	0.743347	0.509178
ENSG00000009709	salmon	-0.212981	0.11433	0.0527668	0.231636	-0.0797521	0.192791	0.138929	-0.375299	-0.203381	-0.102348	-0.0814861	-0.372659	0.383646	-0.0482062	0.129877	0.505161	0.144349
ENSG00000009780	turquoise	-0.369435	-0.297766	0.72341	0.372328	-0.201256	-0.16285	-0.480496	-0.447269	-0.013044	-0.326832	0.718718	0.04338	-0.110563	-0.316048	-0.322982	0.483399	0.936697
ENSG00000009790	black	0.875935	-0.465775	-0.744401	-0.444895	-0.00984347	-0.119334	-0.0890614	0.703365	-0.18257	-0.133487	0.0631843	0.426565	0.265124	0.00949078	-0.219272	-0.306655	-0.5235
ENSG00000010017	turquoise	-0.447522	-0.187811	0.755845	0.523818	-0.243116	-0.205321	-0.328921	-0.552307	-0.0758194	-0.31141	0.57316	-0.128	-0.153277	-0.217872	-0.262012	0.426237	0.901217
ENSG00000010256	turquoise	0.179494	0.230055	-0.465611	-0.148261	0.183448	0.0487801	0.510168	0.0830812	0.236919	-0.0517676	-0.593183	0.010435	-0.169767	0.740484	0.41576	-0.538776	-0.695054
ENSG00000010278	cyan	-0.359668	0.139099	0.440343	0.485832	-0.0914523	-0.212446	0.194213	-0.188241	0.0875485	0.116828	0.0316773	-0.335441	-0.368072	0.0421867	0.347989	-0.0687256	0.222016
ENSG00000010327	black	-0.294321	0.0824217	0.197636	0.0839605	0.0492279	-0.0995853	-0.0330833	-0.128154	0.670356	-0.00716102	0.0162641	-0.297406	-0.0481019	-0.0328811	0.152976	0.162537	0.15827
ENSG00000010379	black	-0.594445	0.439192	0.615763	0.417292	0.0239855	-0.0513445	0.115446	-0.0483147	0.0665078	0.645855	-0.113136	-0.423783	-0.495105	-0.369115	0.157871	-0.122699	0.274132
ENSG00000010404	blue	-0.440248	0.657604	0.140215	-0.105068	0.155368	0.357684	0.13685	-0.34009	-0.270965	0.378476	-0.507347	-0.210401	0.0185517	0.114624	0.166587	0.0453125	-0.1372
ENSG00000010610	purple	0.0027259	-0.2164	0.190701	0.37639	-0.113956	-0.233712	0.177381	-0.263448	0.0959218	-0.484199	0.181578	-0.0430777	-0.342507	0.569281	0.11654	-0.193008	0.159162
ENSG00000010671	turquoise	-0.339123	-0.15052	0.501948	0.235206	0.0127739	-0.180113	-0.280531	-0.122887	0.421104	0.0112843	0.462432	-0.293465	-0.113963	-0.396455	-0.0101102	0.334557	0.578302
ENSG00000010810	black	0.666136	-0.642874	-0.422803	-0.0413971	-0.0733431	-0.227031	-0.0383112	0.36578	-0.122982	-0.467069	0.311349	0.596238	0.0149692	0.180397	-0.114014	-0.252447	-0.138992
ENSG00000010818	turquoise	-0.30674	-0.295668	0.654606	0.570131	-0.202837	-0.193794	-0.281764	-0.484004	-0.176159	-0.370109	0.587549	0.0038621	-0.145963	-0.166454	-0.311829	0.372155	0.856111
ENSG00000011105	royalblue	-0.349999	0.519264	0.0884172	0.347488	0.08383	0.0262336	0.688584	0.0713381	0.143606	0.525888	-0.593053	-0.487238	-0.518906	0.235381	0.93958	-0.500599	-0.376677
ENSG00000011132	turquoise	0.623353	-0.0325494	-0.752984	-0.315967	0.0471028	0.00115479	0.356717	0.534306	-0.164808	0.0772612	-0.432868	0.235014	0.0737142	0.413983	0.12965	-0.535768	-0.821189
ENSG00000011198	black	-0.807178	0.602053	0.725655	0.262012	-0.0674442	0.172773	0.0136883	-0.64448	-0.122623	0.276951	-0.154392	-0.291426	-0.332387	0.0440963	0.182699	0.122928	0.395803
ENSG00000011243	lightcyan	-0.144209	0.643585	-0.17464	-0.0525741	0.181741	0.364467	0.662857	0.0437914	-0.0597934	0.428917	-0.816214	-0.292282	-0.441094	0.560556	0.464323	-0.687861	-0.667179
ENSG00000011258	turquoise	-0.160012	-0.225296	0.436029	0.262064	-0.261679	0.176138	-0.372977	-0.184797	-0.223934	-0.0928749	0.460019	0.0706565	-0.0716012	-0.408915	-0.381093	0.249764	0.650751
ENSG00000011295	black	0.757962	-0.660155	-0.54072	-0.398637	-0.0324805	-0.188982	-0.39587	0.567076	-0.0709298	-0.27664	0.404943	0.444302	0.46041	-0.347597	-0.326901	0.0947294	-0.121885
ENSG00000011422	blue	-0.561395	0.816368	0.227132	0.0711392	0.265812	0.309829	0.454644	-0.107387	0.216244	0.695506	-0.68451	-0.391092	-0.470235	0.15406	0.378012	-0.401606	-0.311755
ENSG00000011523	black	0.755074	-0.468643	-0.600363	-0.303157	-0.0526789	-0.110247	-0.126477	0.558959	-0.146984	-0.172547	0.123023	0.365345	0.227399	-0.0410443	-0.25826	-0.240163	-0.358235
ENSG00000012061	turquoise	0.362906	-0.0240361	-0.512574	-0.0821219	-0.00578393	-0.262703	0.404526	0.470296	0.295951	0.122795	-0.344573	0.0157218	-0.101606	0.335786	0.455252	-0.484792	-0.647893
ENSG00000012223	black	-0.331503	0.387099	0.0635584	0.105139	0.0385105	-0.0337987	0.405732	-0.252489	0.257936	0.119139	-0.424762	-0.251799	-0.293142	0.375301	0.429826	-0.253085	-0.20994
ENSG00000012232	blue	-0.550544	0.904557	0.224634	0.150769	0.0176234	0.440269	0.596792	-0.275199	-0.156572	0.604698	-0.814223	-0.381662	-0.514578	0.462346	0.446959	-0.499633	-0.375414
ENSG00000012660	turquoise	-0.601769	0.0506297	0.789209	0.283201	-0.0793513	-0.0181143	-0.376887	-0.629463	-0.0522895	-0.14117	0.475354	-0.172054	-0.0473899	-0.290645	-0.213959	0.563497	0.83395
ENSG00000012779	grey60	-0.471965	0.779514	0.161336	0.329251	0.0603344	0.26771	0.71034	0.0458684	0.0292842	0.799097	-0.740685	-0.560712	-0.507163	0.173136	0.595857	-0.488797	-0.418901
ENSG00000013275	turquoise	0.452921	0.0484382	-0.523531	-0.163737	0.156579	-0.0855635	0.368103	0.526013	-0.0151033	0.195892	-0.406724	0.16946	-0.230766	0.410563	0.144931	-0.690033	-0.734048
ENSG00000013288	turquoise	-0.466376	-0.0572117	0.781626	0.503831	-0.21073	-0.204593	-0.251513	-0.199647	-0.0236843	0.153395	0.488366	-0.0988315	-0.387046	-0.408947	-0.147475	0.181211	0.742642
ENSG00000013306	green	-0.13813	0.393085	-0.0338664	0.496366	0.0362728	-0.00955343	0.860548	0.0716715	-0.195491	0.371038	-0.593267	-0.203435	-0.508535	0.412241	0.645404	-0.608176	-0.441158
ENSG00000013364	lightcyan	-0.174086	0.695585	-0.240181	-0.169705	0.339147	0.405227	0.570566	-0.0299229	0.0635052	0.414392	-0.851308	-0.303634	-0.214997	0.50307	0.314524	-0.468794	-0.677059
ENSG00000013441	turquoise	-0.324992	-0.323552	0.674439	0.296173	-0.231396	-0.151277	-0.576539	-0.46491	-0.069436	-0.351723	0.765405	0.037727	0.0841838	-0.428242	-0.470999	0.642554	0.955344
ENSG00000013583	green	-0.294067	0.264128	0.114898	0.327193	0.115133	-0.0333533	0.480419	0.0713941	0.460433	0.333965	-0.291297	-0.342336	-0.331796	0.0112026	0.550801	-0.231847	-0.154154
ENSG00000013725	black	0.920592	-0.729188	-0.674925	-0.392259	-0.0623775	-0.143263	-0.288228	0.583518	-0.26191	-0.418265	0.3632	0.607498	0.395691	-0.0393103	-0.411334	-0.0618341	-0.249793
ENSG00000013810	cyan	-0.58699	0.26011	0.779049	0.577582	-0.363275	0.0471124	0.0913956	-0.573026	-0.143089	0.00379678	0.113539	-0.350167	-0.553048	0.236617	0.000569998	-0.0547317	0.535321
ENSG00000014164	turquoise	-0.0619774	0.548464	-0.112774	0.0143447	0.131313	0.0858057	0.578294	0.356293	-0.0971003	0.690454	-0.666585	-0.208928	-0.536272	0.271223	0.374787	-0.761409	-0.628395
ENSG00000014216	magenta	-0.422042	0.24163	0.590272	0.473407	-0.0994796	-0.238153	0.197027	0.0447666	0.0315087	0.461969	0.0219624	-0.158931	-0.747274	-0.0658252	0.244825	-0.397487	0.22426
ENSG00000014641	blue	0.815544	-0.775291	-0.577831	-0.436696	-0.0360527	-0.3949	-0.422091	0.474953	0.191904	-0.563911	0.490903	0.510281	0.433409	-0.0338657	-0.42798	0.0762709	-0.13613
ENSG00000014914	greenyellow	0.335558	-0.19362	-0.251205	-0.267359	0.10424	-0.131	-0.199717	0.619596	0.44587	0.256781	0.137322	0.0613884	0.0932928	-0.383502	-0.279751	-0.0890584	-0.174121
ENSG00000015285	lightcyan	-0.387301	0.699297	0.150966	-0.105116	0.230438	0.197913	0.354351	-0.173007	0.064667	0.418821	-0.629689	-0.18583	-0.49688	0.489853	0.310447	-0.51868	-0.376592
ENSG00000015676	turquoise	0.659399	-0.085298	-0.7845	-0.366443	0.119303	0.0125541	0.296125	0.588033	-0.0417654	0.0462653	-0.401545	0.150616	0.0810421	0.321937	0.0538024	-0.543814	-0.807664
ENSG00000017483	green	-0.392423	0.435329	0.265391	0.657633	0.061256	-0.0736559	0.808778	-0.242523	-0.169149	0.219293	-0.504982	-0.339229	-0.639574	0.52541	0.68771	-0.514466	-0.182219
ENSG00000017797	blue	-0.707529	0.643215	0.640432	0.446584	0.0102013	0.0640476	0.3749	-0.302522	-0.158649	0.550084	-0.342081	-0.369216	-0.632595	0.0851478	0.370891	-0.269076	0.131511
ENSG00000018280	blue	-0.578261	0.819694	0.331392	0.151397	0.057048	0.339411	0.411407	-0.0232333	-0.0128286	0.858915	-0.596061	-0.416778	-0.449055	-0.0610082	0.292243	-0.323535	-0.20541
ENSG00000018699	blue	0.593444	-0.784196	-0.192621	-0.240387	-0.136647	-0.271918	-0.62894	0.483504	-0.0487791	-0.303443	0.756925	0.415971	0.34413	-0.538999	-0.513289	0.273616	0.278137
ENSG00000019144	darkgreen	-0.354941	0.192592	0.405905	0.900923	-0.134653	-0.185435	0.666814	-0.312495	-0.222072	0.0368379	-0.196948	-0.250811	-0.602308	0.408622	0.518238	-0.356232	0.101702
ENSG00000019169	turquoise	-0.0955813	0.302236	-0.156689	-0.10982	0.263832	-0.0280951	0.331316	0.214377	0.584292	0.307538	-0.407367	-0.158664	-0.234332	0.204787	0.298983	-0.348572	-0.433333
ENSG00000019582	black	0.457469	-0.444551	-0.338957	-0.099531	0.0237188	-0.264837	-0.0385004	0.0577852	0.216838	-0.610845	0.170802	0.261454	0.0750262	0.507785	-0.0616308	-0.139618	-0.159305
ENSG00000019995	green	-0.458461	0.64685	0.162524	0.211202	0.0156497	0.430101	0.612554	-0.215127	-0.0184476	0.406001	-0.614941	-0.473347	-0.418836	0.333271	0.605266	-0.361783	-0.279486
ENSG00000021300	turquoise	0.673872	-0.23168	-0.664677	-0.216449	-0.0169656	0.00654758	0.257875	0.52657	-0.249159	-0.066113	-0.178661	0.145902	0.113972	0.265403	-0.0263715	-0.391264	-0.597551
ENSG00000021574	turquoise	-0.562509	-0.0704546	0.811536	0.400591	-0.183591	-0.00294021	-0.418709	-0.619358	-0.00640347	-0.232188	0.567803	-0.151302	-0.0758721	-0.294737	-0.267039	0.569642	0.92942
ENSG00000021762	salmon	-0.0387161	0.174979	-0.068088	0.0172481	0.274627	-0.0995684	0.323369	0.124741	0.0811236	0.162497	-0.288436	0.48776	-0.366	0.255164	0.177494	-0.437735	-0.280698
ENSG00000022267	royalblue	-0.0877502	0.237546	-0.147822	0.129758	-0.0552636	0.0519988	0.49164	0.122912	0.207973	0.23791	-0.412213	-0.441981	-0.152504	0.189202	0.751468	-0.249684	-0.369908
ENSG00000022277	lightcyan	-0.173139	0.724608	-0.194938	-0.0882821	0.183935	0.269804	0.608718	0.122528	-0.137109	0.632307	-0.850932	-0.245156	-0.315094	0.394842	0.523394	-0.579869	-0.714555
ENSG00000022567	blue	-0.436719	0.734723	0.141146	-0.0503467	0.0399854	0.400176	0.254501	-0.271281	-0.277919	0.514453	-0.599138	-0.368573	-0.0457715	0.1121	0.15894	-0.0488531	-0.225558
ENSG00000022840	green	-0.314761	0.597552	0.0567278	0.452138	0.147746	0.07931	0.932471	-0.120081	-0.125756	0.363382	-0.748103	-0.312201	-0.607487	0.602715	0.693837	-0.65029	-0.467129
ENSG00000022976	greenyellow	0.496757	-0.0690621	-0.450733	-0.546978	-0.113313	0.28411	-0.205438	0.64668	-0.289784	0.364097	-0.061854	0.244353	0.165248	-0.27307	-0.32936	-0.237573	-0.407976
ENSG00000023191	black	0.295367	-0.0691115	-0.273426	0.0300857	0.100302	-0.291332	0.32499	0.303752	0.335809	-0.0744522	-0.202314	0.0111957	-0.359075	0.540708	0.202838	-0.606051	-0.457013
ENSG00000023287	black	-0.658938	0.452982	0.538178	0.0469908	0.0585664	0.171144	-0.168156	-0.658071	-0.100103	0.0760533	-0.034488	-0.349606	0.119349	-0.0788744	-0.0323725	0.514872	0.403993
ENSG00000023318	turquoise	-0.306852	-0.325764	0.6432	0.326259	-0.0977614	-0.0925883	-0.517874	-0.460903	-0.0862373	-0.372531	0.692189	0.0822999	-0.00505509	-0.384117	-0.384265	0.520123	0.927254
ENSG00000023445	black	0.760373	-0.629542	-0.650271	-0.466068	-0.0115217	-0.0257741	-0.380274	0.48416	-0.132916	-0.335806	0.363209	0.294344	0.74001	-0.366923	-0.390353	0.350384	-0.16214
ENSG00000023516	black	0.580108	-0.317275	-0.60595	-0.447822	0.0443718	0.220647	-0.200465	0.484807	-0.119283	-0.0101597	0.0351592	0.287609	0.451387	-0.323498	-0.158647	0.0311555	-0.303629
ENSG00000023608	turquoise	-0.342004	-0.311496	0.691424	0.431576	-0.243835	-0.0706106	-0.465572	-0.398364	-0.0878701	-0.26431	0.694983	0.0102273	-0.0707495	-0.435656	-0.348625	0.489308	0.946802
ENSG00000023734	turquoise	-0.17228	-0.441018	0.495342	0.305062	-0.204418	-0.402935	-0.338064	-0.418303	0.0443949	-0.574223	0.703406	0.136709	-0.00976787	-0.0810428	-0.243017	0.442542	0.752994
ENSG00000023892	turquoise	-0.049169	-0.152974	0.414016	0.289185	-0.321736	-0.148346	-0.179005	0.145164	-0.324412	0.192198	0.360466	0.176892	-0.442324	-0.24461	-0.267471	-0.215092	0.389408
ENSG00000023909	turquoise	-0.453595	-0.06846	0.63245	0.447544	-0.180272	0.122503	-0.235333	-0.58332	-0.141353	-0.265413	0.362494	-0.0584785	-0.130411	-0.164115	-0.178265	0.354303	0.781575
ENSG00000024048	blue	-0.642592	0.864942	0.307341	0.0396484	0.379678	0.312757	0.383196	-0.359727	-0.090336	0.555208	-0.680874	-0.47349	-0.338104	0.220593	0.32731	-0.210383	-0.20425
ENSG00000025039	blue	-0.655782	0.808031	0.300096	0.17034	0.0336195	0.617492	0.440944	-0.356829	-0.00172484	0.544457	-0.643505	-0.509716	-0.339862	0.194961	0.459838	-0.18703	-0.15048
ENSG00000025708	turquoise	-0.0879897	0.363615	-0.188332	-0.122205	0.540163	-0.0975325	0.381548	0.14759	0.548328	0.2558	-0.51007	-0.140042	-0.247476	0.341949	0.385098	-0.403433	-0.512061
ENSG00000025772	greenyellow	0.528621	-0.135472	-0.562322	-0.334755	0.226304	-0.00472004	0.0662389	0.782617	0.0166056	0.364767	-0.158508	0.188279	0.119206	-0.282204	0.00174209	-0.317464	-0.536094
ENSG00000025800	turquoise	-0.0542492	0.407384	-0.190561	0.22113	0.215041	0.234327	0.747976	0.013175	-0.058022	0.21082	-0.690848	-0.228126	-0.436689	0.568911	0.512444	-0.636818	-0.549062
ENSG00000026025	black	-0.256004	0.0877258	0.336895	0.0679779	-0.154039	-0.0440432	-0.121568	-0.264995	0.343831	-0.134932	0.0796944	-0.165633	-0.344598	0.327094	0.0556266	-0.132491	0.198142
ENSG00000026103	turquoise	-0.527678	-0.0495475	0.743291	0.26679	-0.00137909	-0.182986	-0.488952	-0.588941	0.0637483	-0.218294	0.534267	-0.0646678	-0.00798857	-0.32187	-0.34246	0.572378	0.862732
ENSG00000026297	grey60	-0.03867	0.38185	0.037786	-0.190758	-0.0539374	0.285627	-0.0122779	0.356477	-0.140993	0.682866	-0.255481	-0.135707	-0.261066	-0.184812	-0.116135	-0.372013	-0.269778
ENSG00000026751	turquoise	-0.163171	-0.433007	0.433956	0.135041	-0.0066849	-0.227459	-0.566945	-0.298381	0.0787042	-0.400449	0.702716	0.330973	0.134294	-0.411408	-0.417742	0.55955	0.791332
ENSG00000027075	black	0.82034	-0.550445	-0.651194	-0.51691	0.012801	-0.0940905	-0.30266	0.449793	-0.235437	-0.411842	0.229703	0.742104	0.377766	0.0881611	-0.426911	-0.0974139	-0.318137
ENSG00000027697	blue	-0.269031	0.581787	-0.0809113	-0.432518	0.160334	0.251768	0.040494	-0.0238881	0.232855	0.441114	-0.483024	-0.258761	0.111645	0.00783896	0.155216	0.00396183	-0.35067
ENSG00000028116	turquoise	-0.219502	-0.356576	0.523014	0.148602	0.0223408	-0.490735	-0.525921	-0.328634	0.264039	-0.399744	0.688544	0.194719	0.00443407	-0.283782	-0.301012	0.457772	0.749203
ENSG00000028137	cyan	-0.583047	0.317912	0.681852	0.490953	0.0401878	0.007114	0.0807582	-0.0341051	0.171386	0.568046	0.0409867	-0.339789	-0.574186	-0.336823	0.164287	-0.121284	0.369122
ENSG00000029639	black	0.808715	-0.411224	-0.751943	-0.423078	-0.0593667	0.219188	-0.097507	0.637506	-0.153004	-0.0977317	0.0138506	0.250016	0.347772	0.000467003	-0.214556	-0.207533	-0.505867
ENSG00000030066	black	0.606378	-0.512293	-0.54172	-0.604525	0.117795	-0.201236	-0.480226	0.332124	0.0435486	-0.361624	0.329296	0.347471	0.719701	-0.293834	-0.349875	0.390292	-0.124705
ENSG00000030110	turquoise	-0.20933	-0.140904	0.387579	0.318441	0.0560602	-0.204649	-0.137722	-0.36752	-0.166488	-0.275845	0.272917	0.132221	-0.209934	0.0634107	-0.159689	0.0988668	0.477951
ENSG00000030582	black	-0.548621	0.545949	0.455333	0.264795	0.0664876	-0.00763915	0.336909	-0.285547	0.329127	0.299881	-0.363428	-0.311099	-0.695256	0.448375	0.328343	-0.449315	-0.0411571
ENSG00000031003	turquoise	-0.223595	-0.218798	0.427498	-0.00899026	-0.135125	0.195927	-0.625935	-0.290714	-0.121	-0.160788	0.590033	-0.0719938	0.298155	-0.597469	-0.345776	0.675209	0.720729
ENSG00000031691	turquoise	0.0463977	-0.563208	0.225609	-0.0700623	-0.0483257	-0.397213	-0.683468	-0.257087	0.0233561	-0.571031	0.786507	0.316227	0.488819	-0.438005	-0.500759	0.779378	0.700709
ENSG00000032389	turquoise	0.720914	-0.200472	-0.815739	-0.541052	0.0733882	-0.0539184	0.115562	0.587498	0.015817	-0.0717369	-0.253821	0.406173	0.192123	0.308437	-0.0280128	-0.434245	-0.766719
ENSG00000033178	turquoise	-0.372574	-0.25461	0.63371	0.211113	-0.135469	-0.056178	-0.543335	-0.405318	-0.00900299	-0.256171	0.698854	-0.0425921	0.126211	-0.50149	-0.340113	0.693085	0.889562
ENSG00000033627	grey60	-0.396498	0.550684	0.297749	0.132685	0.0369753	0.193884	0.27452	0.211579	0.0704332	0.831917	-0.389945	-0.398482	-0.522483	-0.210474	0.304737	-0.423947	-0.152285
ENSG00000033800	blue	-0.412083	0.646486	0.228157	0.0108986	0.221961	0.567533	0.274845	-0.239704	-0.0847289	0.422241	-0.513662	-0.353442	-0.391948	0.178889	0.167681	-0.346075	-0.156429
ENSG00000033867	magenta	0.325007	-0.534772	-0.211449	-0.394709	0.0760384	-0.00570726	-0.638386	-0.0568628	-0.104532	-0.532606	0.553246	0.325391	0.807346	-0.417164	-0.532694	0.78827	0.334183
ENSG00000034152	green	-0.239307	0.5595	-0.0463842	0.352839	0.104937	0.212372	0.879748	-0.188741	-0.135887	0.219239	-0.753021	-0.248224	-0.511893	0.748549	0.554074	-0.62364	-0.511977
ENSG00000034713	turquoise	-0.554897	-0.130949	0.861489	0.608989	-0.251595	-0.180301	-0.258013	-0.603285	-0.0698011	-0.261494	0.571537	-0.122831	-0.250647	-0.199826	-0.175771	0.415714	0.945454
ENSG00000035115	turquoise	-0.0773632	-0.489499	0.443149	0.287238	-0.148469	-0.211171	-0.485949	-0.201777	-0.259339	-0.328911	0.759205	0.13612	0.164139	-0.52527	-0.411561	0.570012	0.813016
ENSG00000035141	purple	0.569253	-0.580216	-0.448894	-0.496607	-0.0835573	-0.179528	-0.578453	0.587529	0.0621712	-0.0554716	0.48158	0.371696	0.67008	-0.730817	-0.42698	0.446683	0.0357964
ENSG00000035664	blue	-0.461514	0.834564	0.19612	0.134298	0.0287382	0.350861	0.518717	-0.1539	-0.241786	0.690561	-0.747499	-0.405855	-0.461169	0.288515	0.377735	-0.483669	-0.363882
ENSG00000035681	black	-0.497878	0.530674	0.311334	-0.17792	0.0883796	0.459927	-0.174727	-0.378039	-0.129945	0.310252	-0.211453	-0.258208	0.128845	-0.173169	-0.0154273	0.312406	0.147008
ENSG00000035720	turquoise	0.0811035	-0.608678	0.372996	0.139467	-0.216565	-0.238504	-0.610679	-0.16842	-0.222643	-0.50348	0.859165	0.260121	0.133042	-0.336382	-0.562105	0.471215	0.772426
ENSG00000035862	blue	-0.527618	0.889201	0.186483	0.137048	0.140946	0.280957	0.599581	-0.198788	0.0474035	0.635504	-0.820023	-0.433814	-0.522296	0.442538	0.538343	-0.525227	-0.444863
ENSG00000036448	grey	0.108036	-0.0845495	-0.116061	0.00828861	0.225012	-0.251147	0.100436	0.0131618	-0.178652	-0.127662	-0.0196635	0.261924	0.0618973	0.0508079	-0.08485	-0.00231806	-0.0618224
ENSG00000036549	salmon	0.168226	-0.588354	0.0686124	-0.232096	-0.0749806	-0.126478	-0.756899	-0.111921	-0.0200787	-0.499374	0.774626	0.199209	0.680876	-0.576514	-0.524877	0.867748	0.605685
ENSG00000037241	magenta	0.17481	0.110692	-0.543169	-0.621526	0.131206	0.223824	-0.113286	0.00261493	0.196016	-0.0850501	-0.285893	0.0307423	0.658977	-0.00461791	0.037048	0.325963	-0.398851
ENSG00000037474	blue	0.642955	-0.755464	-0.24078	-0.245242	-0.123539	-0.317113	-0.526784	0.422514	-0.0149716	-0.437723	0.655177	0.502392	0.19901	-0.197189	-0.470155	0.0559736	0.149873
ENSG00000038210	turquoise	-0.18456	-0.45473	0.546637	0.254341	-0.224846	-0.306115	-0.574456	-0.375746	-0.063149	-0.46756	0.7847	0.166055	0.108943	-0.342646	-0.446775	0.59021	0.892734
ENSG00000038358	greenyellow	0.334734	0.137687	-0.482434	-0.342924	0.163948	0.126811	0.190575	0.812392	0.0749698	0.652455	-0.371169	-0.0321847	-0.0606895	-0.25114	0.242495	-0.460325	-0.652626
ENSG00000038427	turquoise	-0.582221	0.0479637	0.717401	0.42325	-0.0707756	-0.159053	-0.166947	-0.356263	0.443263	0.00922518	0.339347	-0.331829	-0.335059	-0.216557	0.124106	0.240843	0.649183
ENSG00000039123	turquoise	-0.0315939	-0.450478	0.416114	0.119359	-0.0758236	-0.409317	-0.512126	-0.159416	0.108401	-0.407516	0.720912	0.158547	-0.046226	-0.213164	-0.33268	0.31218	0.641551
ENSG00000039319	cyan	-0.712163	0.258256	0.808302	0.696067	-0.14414	-0.0762668	0.100352	-0.600387	-0.116458	0.0679175	0.115715	-0.326165	-0.376057	-0.0542465	0.0336487	0.202701	0.652853
ENSG00000039523	grey60	-0.132608	0.288773	0.0777458	0.0883282	0.0672126	0.0797023	0.175338	0.525254	0.194926	0.817398	-0.229549	-0.320276	-0.310945	-0.460018	0.218008	-0.314887	-0.201612
ENSG00000039650	turquoise	0.227241	0.198767	-0.428935	-0.301962	-0.0227097	0.0344447	0.258136	0.0324186	0.0147872	-0.0810365	-0.482972	0.157169	-0.0360083	0.665554	0.164351	-0.41515	-0.592236
ENSG00000040275	blue	0.592452	-0.604541	-0.388845	-0.516033	-0.0535218	-0.373905	-0.621997	0.325462	0.036188	-0.399796	0.523987	0.451871	0.597499	-0.304698	-0.512741	0.362278	0.0533494
ENSG00000040633	turquoise	-0.482715	-0.050464	0.778301	0.368967	-0.25156	-0.201044	-0.362107	-0.229235	0.0497718	0.111603	0.526371	-0.120731	-0.305003	-0.431999	-0.177335	0.272974	0.766069
ENSG00000041357	turquoise	-0.078796	-0.517271	0.373954	0.0365373	-0.0467396	-0.329067	-0.666934	-0.313249	0.182452	-0.527869	0.814103	0.22482	0.303563	-0.376507	-0.547387	0.707208	0.785671
ENSG00000042493	turquoise	-0.552955	0.119147	0.700835	0.582983	-0.216047	-0.197901	0.0600385	-0.395127	0.235267	-0.00663239	0.190369	-0.263679	-0.524049	0.104713	0.104451	-0.0197324	0.523828
ENSG00000042753	turquoise	0.317615	-0.0901886	-0.406394	0.234778	-0.122131	-0.23447	0.636135	0.313199	0.237073	-0.0565782	-0.311182	0.047435	-0.236332	0.47239	0.416653	-0.531307	-0.527999
ENSG00000043143	turquoise	0.583412	0.00141011	-0.745073	-0.346183	0.237532	0.170369	0.387376	0.471599	-0.239144	0.0477308	-0.473305	0.332131	0.0458998	0.384113	0.131754	-0.543424	-0.808169
ENSG00000043514	lightcyan	0.229223	-0.665541	0.186753	-0.0695882	-0.228247	-0.303446	-0.666903	0.108506	0.113411	-0.411451	0.838994	0.284937	0.135642	-0.385768	-0.421131	0.350026	0.584297
ENSG00000044115	blue	-0.462572	0.638095	0.146299	-0.00503147	0.337892	0.127549	0.35354	-0.0152766	0.482506	0.536108	-0.564352	-0.471733	-0.373105	0.145536	0.549537	-0.309395	-0.316686
ENSG00000044446	turquoise	0.0112796	0.388756	-0.202663	-0.194452	0.0744059	0.418801	0.261498	0.447337	-0.0759311	0.694326	-0.473257	-0.165994	-0.206236	-0.195363	0.210273	-0.428989	-0.450453
ENSG00000047346	turquoise	-0.198883	-0.371156	0.589604	0.120567	-0.263481	-0.13466	-0.689728	-0.296973	-0.101383	-0.279033	0.810696	0.132029	0.117383	-0.509727	-0.555162	0.593285	0.885823
ENSG00000047410	turquoise	0.0710555	0.250521	-0.0810586	0.0766385	0.0667058	0.0732681	0.318111	0.168528	-0.257467	0.263855	-0.359021	-0.326239	-0.316405	0.272415	0.170348	-0.490681	-0.371829
ENSG00000047597	green	-0.393976	0.535305	0.130795	0.439803	0.0550864	0.0511157	0.856961	-0.128936	0.0650172	0.358411	-0.616207	-0.4631	-0.515959	0.397349	0.675551	-0.455071	-0.326319
ENSG00000047634	black	0.731856	-0.458583	-0.70045	-0.461216	0.158399	-0.13797	-0.206161	0.562989	-0.0815301	-0.150961	0.144936	0.31367	0.592133	-0.256809	-0.312306	0.124066	-0.359155
ENSG00000047644	blue	-0.327234	0.790841	0.0456084	-0.0708841	0.233426	0.323947	0.479822	-0.00256693	-0.158769	0.687033	-0.74655	-0.246653	-0.391203	0.207339	0.258691	-0.509948	-0.479556
ENSG00000047932	turquoise	-0.227096	-0.443606	0.580454	0.272533	-0.197694	-0.223448	-0.561448	-0.408139	-0.0733356	-0.441354	0.814251	0.135282	0.153291	-0.458099	-0.458718	0.677718	0.94583
ENSG00000048140	greenyellow	0.42407	-0.122788	-0.487175	-0.0826772	-0.0404166	-0.0438618	0.332694	0.745296	0.0834986	0.358393	-0.182098	0.198498	-0.0620438	-0.146944	0.202352	-0.411196	-0.530382
ENSG00000048392	turquoise	-0.575942	-0.0419341	0.792495	0.350953	-0.150331	-0.0405048	-0.418516	-0.540414	-0.0216523	-0.1145	0.550466	-0.19522	-0.0262928	-0.434471	-0.231391	0.613965	0.904142
ENSG00000048405	magenta	0.411191	-0.283053	-0.51993	-0.638998	0.099749	0.0789221	-0.44454	0.129627	-0.0741552	-0.272292	0.16893	0.189813	0.881806	-0.293851	-0.306712	0.602929	-0.130915
ENSG00000048462	turquoise	0.289186	-0.288138	-0.190118	-0.336651	0.103076	-0.0579641	-0.425376	0.143609	-0.213375	-0.179945	0.272783	0.197457	0.370007	-0.226466	-0.268609	0.273845	0.0418007
ENSG00000048471	turquoise	0.443129	-0.179448	-0.45326	-0.170116	0.0079955	0.22461	0.172667	0.549838	-0.047803	0.143731	-0.114502	0.0243401	-0.0502221	-0.0608655	0.227809	-0.397563	-0.42536
ENSG00000048828	turquoise	-0.456452	-0.0510469	0.674135	0.109625	-0.0660855	0.138429	-0.543395	-0.404336	-0.0180219	-0.056801	0.548549	-0.074719	0.0289291	-0.498338	-0.367895	0.558374	0.795383
ENSG00000048991	turquoise	-0.33013	-0.350306	0.715072	0.4336	-0.194062	-0.28526	-0.469631	-0.406865	-0.026184	-0.334635	0.734933	0.0207629	-0.0987287	-0.370311	-0.342683	0.476698	0.947598
ENSG00000049656	turquoise	0.681296	-0.134418	-0.764387	-0.383926	0.06357	-0.0968506	0.265841	0.592072	-0.00720969	-0.00350237	-0.335097	0.308302	0.0313824	0.391573	0.0703521	-0.579182	-0.801832
ENSG00000050130	turquoise	-0.317913	-0.0909994	0.394053	-0.138813	-0.0178681	-0.0440213	-0.600038	-0.466478	0.0468603	-0.265497	0.475023	0.0473191	0.399786	-0.392985	-0.337531	0.760209	0.635453
ENSG00000050344	green	-0.0048518	-0.321172	0.0414708	-0.211533	0.0258954	-0.210685	-0.431394	-0.0522265	0.488715	-0.301394	0.433401	0.0899182	0.331385	-0.308016	-0.0465843	0.484355	0.307402
ENSG00000050393	royalblue	-0.0784213	0.181302	-0.247444	0.0902392	0.0988681	-0.0374963	0.491511	-0.187141	0.17971	-0.141196	-0.424868	-0.23925	0.0712569	0.449534	0.686265	-0.0520745	-0.36239
ENSG00000051523	turquoise	0.325108	0.188047	-0.515275	-0.355473	0.0911448	0.0751255	0.291896	0.445012	0.0732206	0.268877	-0.464769	0.207022	-0.144099	0.326655	0.149364	-0.586558	-0.726022
ENSG00000051596	black	0.816103	-0.485778	-0.674324	-0.317438	-0.0666078	-0.116329	-0.0774114	0.739314	-0.156413	-0.0590504	0.116374	0.301448	0.234603	-0.0711584	-0.163683	-0.269673	-0.453588
ENSG00000051620	turquoise	-0.552904	-0.0286027	0.772639	0.329846	-0.322174	-0.0535506	-0.415448	-0.512682	-0.0259013	-0.0822344	0.545418	-0.161046	-0.0514388	-0.370047	-0.21433	0.564658	0.863752
ENSG00000052749	blue	-0.558236	0.799996	0.328554	0.0786113	0.0566285	0.283623	0.3347	-0.187329	0.143292	0.617256	-0.587956	-0.479275	-0.422939	0.176792	0.239323	-0.315983	-0.213776
ENSG00000053371	greenyellow	0.604689	-0.577104	-0.382769	-0.0789596	-0.31081	-0.266676	-0.132096	0.716356	0.110297	-0.0217339	0.344839	0.309363	0.0440924	-0.280178	-0.0318216	-0.19877	-0.150048
ENSG00000053372	greenyellow	0.794518	-0.360486	-0.827908	-0.480891	0.0163309	-0.0371696	-0.0285368	0.767938	0.0268788	0.00521641	-0.0638253	0.238212	0.366476	-0.0242889	-0.0246534	-0.224925	-0.64438
ENSG00000053770	turquoise	-0.376935	-0.28547	0.65152	0.249968	-0.130205	-0.112285	-0.554008	-0.422779	0.0453384	-0.281914	0.735962	-0.0230694	0.130301	-0.49298	-0.339865	0.712096	0.916644
ENSG00000053900	turquoise	0.565531	-0.0792302	-0.75715	-0.663746	0.312732	0.197948	-0.0544239	0.632111	-0.0284028	0.220453	-0.235808	0.201168	0.436957	-0.227165	-0.0571289	-0.0963265	-0.633609
ENSG00000054116	turquoise	0.494828	-0.0149811	-0.685193	-0.483674	0.07349	0.148713	0.0640381	0.78197	0.0499845	0.464231	-0.297082	0.0611081	0.288819	-0.31418	0.128671	-0.212101	-0.665786
ENSG00000054148	blue	0.471382	-0.765972	-0.206297	-0.044122	-0.126618	-0.347202	-0.437269	0.262792	0.255076	-0.487399	0.648246	0.430031	0.315153	-0.296782	-0.402784	0.288935	0.288698
ENSG00000054219	turquoise	-0.408373	-0.249315	0.709707	0.475348	-0.20404	-0.228972	-0.404598	-0.553533	-0.0401876	-0.375134	0.606309	-0.0611913	-0.0549387	-0.23737	-0.307426	0.513382	0.922346
ENSG00000054267	darkturquoise	-0.275851	0.483647	0.0904878	-0.0338806	0.0850616	0.937634	0.190301	-0.182988	-0.217383	0.304579	-0.412435	-0.276316	-0.17365	0.16256	0.0469806	-0.165627	-0.143864
ENSG00000054523	blue	-0.73622	0.806305	0.488775	0.189901	0.17198	0.395706	0.30648	-0.394954	0.0294884	0.547498	-0.530319	-0.564431	-0.459886	0.0902287	0.295029	-0.196692	0.0194119
ENSG00000054793	blue	-0.451601	0.690639	0.23804	0.102767	0.0475337	0.260834	0.361521	0.00455417	-0.0367108	0.695749	-0.555684	-0.298193	-0.445214	0.0257617	0.526327	-0.391361	-0.243751
ENSG00000055044	turquoise	0.037306	-0.617059	0.382392	0.182603	-0.31837	-0.257152	-0.57641	-0.264849	-0.0984239	-0.587288	0.850779	0.26175	0.171124	-0.302218	-0.508847	0.531992	0.809985
ENSG00000055070	turquoise	0.23673	0.232427	-0.519266	-0.0683638	0.204931	0.117172	0.5241	0.425196	-0.121487	0.411444	-0.571842	-0.0106571	0.0543595	0.0772818	0.343153	-0.350294	-0.688458
ENSG00000055163	black	0.715183	-0.387215	-0.484069	-0.335192	-0.0648673	-0.165349	-0.114883	0.468864	-0.251957	-0.225025	0.119357	0.477904	0.0322329	0.227747	-0.33649	-0.392404	-0.372959
ENSG00000055208	turquoise	-0.530517	-0.129491	0.830107	0.565052	-0.168429	-0.209714	-0.300614	-0.63152	-0.080802	-0.298939	0.552038	-0.133862	-0.192415	-0.196817	-0.234698	0.442156	0.937361
ENSG00000055332	darkred	-0.554502	0.509258	0.3905	0.0657059	0.696792	0.35643	0.0580157	-0.303258	0.0652765	0.341675	-0.288219	-0.286002	-0.274889	-0.104865	0.134794	-0.0269341	0.123987
ENSG00000055950	black	0.636992	-0.299528	-0.626768	-0.198415	-0.0334838	-0.16487	0.116252	0.431097	-0.0485994	-0.161756	-0.0991737	0.396756	0.130514	0.28286	-0.0942125	-0.344107	-0.503481
ENSG00000056097	turquoise	-0.362287	-0.210293	0.49289	0.0914305	-0.0604626	-0.0311717	-0.553193	-0.579775	0.0966478	-0.42864	0.581432	-0.109755	0.37427	-0.34927	-0.333218	0.855823	0.800922
ENSG00000057252	black	-0.681825	0.194229	0.712028	0.29151	0.0825579	-0.00476625	-0.238868	-0.69514	0.129484	-0.131343	0.244721	-0.286957	-0.0034805	-0.149814	-0.0449696	0.557516	0.689174
ENSG00000057608	turquoise	-0.380754	-0.27585	0.688324	0.375601	-0.176854	-0.244386	-0.423365	-0.433614	0.1883	-0.321693	0.677028	-0.0611325	-0.113657	-0.307819	-0.241417	0.468701	0.871207
ENSG00000057657	turquoise	-0.447741	-0.0767667	0.65025	0.344304	-0.0457997	0.261545	-0.345573	-0.594096	-0.229192	-0.265915	0.438583	0.0624428	-0.0572437	-0.221971	-0.345708	0.456747	0.814933
ENSG00000057704	black	-0.840704	0.599971	0.834724	0.442523	-0.0581509	0.24817	0.0824829	-0.689714	-0.158125	0.271065	-0.14892	-0.370461	-0.476359	0.0519367	0.0683485	0.0385445	0.489778
ENSG00000057757	green	0.0592868	0.259303	-0.304118	0.243005	0.0805918	-0.0544997	0.832556	0.225293	0.0441534	0.269603	-0.578202	-0.225455	-0.282802	0.326392	0.573385	-0.524007	-0.586024
ENSG00000058063	turquoise	-0.527099	-0.104982	0.799777	0.319384	-0.213949	-0.0761034	-0.491543	-0.491878	-0.0240674	-0.13683	0.632114	-0.114038	-0.0499362	-0.465352	-0.281361	0.585966	0.938187
ENSG00000058262	greenyellow	0.436376	-0.151419	-0.394902	-0.260991	0.000562443	-0.0818692	-0.0245398	0.878928	0.167805	0.480599	-0.0378483	0.115947	-0.0476453	-0.406021	0.0496817	-0.361349	-0.420983
ENSG00000058272	turquoise	-0.579532	-0.0534419	0.829808	0.338159	-0.146788	-0.114906	-0.461338	-0.606194	0.0033843	-0.201728	0.580636	-0.145029	-0.0589513	-0.341446	-0.317741	0.59098	0.937576
ENSG00000058799	black	-0.620676	0.572952	0.575908	0.144995	-0.00121987	0.0879416	0.0785255	-0.386783	-0.111325	0.360217	-0.21301	-0.172601	-0.459348	0.0797362	0.0506959	-0.144725	0.208647
ENSG00000059377	blue	-0.566537	0.740522	0.252198	0.222679	0.117813	0.1234	0.512025	-0.229867	0.385181	0.496101	-0.65834	-0.5374	-0.492936	0.381312	0.475077	-0.387152	-0.27641
ENSG00000059378	darkred	0.132099	0.0697534	-0.388507	-0.256498	0.842806	0.0778568	0.132227	0.0654362	0.0919693	-0.0308588	-0.300718	0.0386339	0.297959	0.000499023	0.0914001	0.0745124	-0.337819
ENSG00000059728	blue	-0.665194	0.811894	0.447875	0.00971789	0.231982	0.280742	0.145992	-0.302991	-0.095949	0.658379	-0.470595	-0.340279	-0.292858	-0.0804397	0.136226	-0.0860709	-0.0117321
ENSG00000059804	blue	-0.543786	0.744782	0.332732	-0.0194925	0.0930352	0.257536	0.217795	-0.184178	0.077129	0.569781	-0.507003	-0.456087	-0.396623	0.143811	0.25101	-0.256603	-0.149548
ENSG00000060138	green	-0.28614	0.421376	0.229702	0.590489	0.0480011	-0.0505446	0.768605	0.0133217	-0.235809	0.445317	-0.448469	-0.22571	-0.651118	0.276358	0.500778	-0.579797	-0.229073
ENSG00000060237	green	-0.419942	0.667239	0.203337	0.440101	0.106701	0.190119	0.824427	-0.114016	-0.0934156	0.500531	-0.714209	-0.439309	-0.73754	0.497217	0.677031	-0.708156	-0.387441
ENSG00000060491	purple	-0.0574206	0.282839	-0.142387	0.111454	0.242507	0.0259036	0.51656	-0.366322	0.0349607	-0.271089	-0.50747	-0.02692	-0.276854	0.92373	0.294866	-0.429818	-0.38501
ENSG00000060558	turquoise	0.0365134	0.287212	-0.29559	-0.159118	0.0464082	0.0367985	0.370479	0.276583	0.563548	0.277611	-0.484665	-0.171299	-0.213845	0.360133	0.459498	-0.459928	-0.577366
ENSG00000060688	black	0.798352	-0.297342	-0.850818	-0.532453	0.0907614	-0.11008	0.0435059	0.751829	0.151256	0.00277961	-0.148494	0.288402	0.281097	0.0635067	-0.0310837	-0.349878	-0.730052
ENSG00000060762	salmon	0.107718	-0.597779	0.128267	-0.144097	-0.245486	-0.2146	-0.716653	-0.10092	0.107056	-0.45548	0.800348	0.23999	0.574538	-0.561385	-0.477793	0.814178	0.644816
ENSG00000060971	turquoise	0.0452584	0.562521	-0.465828	-0.305787	0.194095	0.294928	0.482377	0.30095	0.101536	0.556556	-0.805865	-0.315369	-0.0347027	0.25431	0.386989	-0.441272	-0.807814
ENSG00000061794	lightcyan	0.152368	-0.679674	0.149895	-0.0516812	0.00604756	-0.387454	-0.681296	-0.0561272	0.263315	-0.545734	0.849136	0.228488	0.445816	-0.516354	-0.516463	0.695046	0.652665
ENSG00000062194	turquoise	-0.453421	-0.208519	0.802108	0.429145	-0.158511	-0.180423	-0.446656	-0.537024	-0.0813493	-0.290662	0.671259	-0.0137104	-0.144642	-0.314483	-0.349219	0.480068	0.963189
ENSG00000062282	black	-0.784128	0.429861	0.86588	0.476098	-0.199665	0.128846	-0.0578018	-0.670206	-0.157285	0.163918	0.0662878	-0.326257	-0.373105	-0.0292377	-0.0361669	0.194949	0.636014
ENSG00000062485	purple	0.226645	0.158454	-0.41216	0.0223376	0.148203	-0.0301481	0.562234	0.00710532	-0.0187758	-0.155144	-0.55724	0.0166051	-0.217077	0.813913	0.368341	-0.58271	-0.623973
ENSG00000062582	black	0.872767	-0.599845	-0.841101	-0.441945	-0.103346	-0.104471	-0.166947	0.643157	0.0408277	-0.274507	0.16631	0.329547	0.593707	-0.144919	-0.188646	0.05746	-0.42446
ENSG00000062716	black	-0.60954	0.588418	0.440401	-0.0429379	0.0203283	0.265814	-0.11958	-0.311793	-0.131388	0.524473	-0.188988	-0.329926	-0.00527538	-0.311803	0.0698837	0.259928	0.195602
ENSG00000063046	black	0.841173	-0.63589	-0.613157	-0.332585	-0.249905	-0.331194	-0.230219	0.609793	-0.0399073	-0.299685	0.295016	0.420795	0.317464	-0.0645824	-0.288395	-0.129539	-0.281097
ENSG00000063169	turquoise	-0.0241044	0.447805	-0.104155	0.111731	0.134703	-0.024368	0.503156	0.422121	-0.152172	0.718275	-0.560659	-0.263741	-0.403217	0.0745599	0.456669	-0.622252	-0.55687
ENSG00000063176	greenyellow	0.440014	-0.123121	-0.435256	-0.171955	-0.0143898	-0.224537	0.17436	0.835054	0.203779	0.440996	-0.143343	0.137139	-0.147183	-0.156058	0.152785	-0.496178	-0.522285
ENSG00000063177	black	0.762503	-0.533995	-0.652007	-0.542025	-0.0229614	-0.0436711	-0.392936	0.796645	0.139737	0.0211047	0.281777	0.29289	0.513841	-0.487011	-0.296651	0.0834927	-0.302381
ENSG00000063854	green	-0.143561	0.316924	-0.0252376	0.575514	-0.0204536	-0.0811093	0.88622	0.0424141	-0.192666	0.30331	-0.519417	-0.250861	-0.443871	0.355746	0.619238	-0.499698	-0.3659
ENSG00000064012	turquoise	-0.458493	0.195531	0.493425	-0.0705769	0.0174514	0.275437	-0.438376	-0.455997	-0.0237109	0.0358936	0.234902	-0.0789283	0.16	-0.341543	-0.405719	0.514172	0.522037
ENSG00000064102	turquoise	-0.121943	-0.487973	0.483994	0.171316	-0.232436	-0.185302	-0.601037	-0.372725	-0.0733392	-0.525006	0.7874	0.248247	0.113534	-0.295521	-0.481375	0.548188	0.859469
ENSG00000064201	turquoise	0.539169	-0.126551	-0.712979	-0.341644	0.0744644	-0.0756989	0.292654	0.335556	0.0548549	-0.180419	-0.33774	0.360731	0.115526	0.482791	0.177838	-0.395075	-0.674136
ENSG00000064225	black	-0.34744	0.376498	0.121541	-0.241704	0.137593	0.330995	-0.174155	-0.0713113	0.101384	0.448872	-0.159491	-0.33451	0.270454	-0.504623	0.00800351	0.379336	0.0737598
ENSG00000064419	lightcyan	-0.298883	0.75474	-0.0579383	0.0713461	0.22576	0.420916	0.686011	-0.0949488	-0.132032	0.502072	-0.879694	-0.312296	-0.445895	0.498565	0.481246	-0.612031	-0.573482
ENSG00000064547	blue	-0.603117	0.673286	0.444867	0.108892	0.0516789	0.41233	0.244662	-0.305341	-0.0912339	0.508427	-0.379001	-0.361068	-0.387604	0.0291471	0.120289	-0.149953	0.0577871
ENSG00000064601	royalblue	-0.129637	0.48331	-0.181064	0.160133	0.117717	0.0152093	0.721286	0.021108	0.203734	0.259209	-0.727338	-0.24852	-0.453419	0.686932	0.722324	-0.646826	-0.62446
ENSG00000064651	turquoise	-0.24434	-0.389359	0.574582	0.224498	-0.22832	-0.0912913	-0.582869	-0.370213	-0.140447	-0.349313	0.768725	0.115612	0.147555	-0.476468	-0.416858	0.662265	0.91164
ENSG00000064666	blue	-0.423552	0.526641	0.383606	0.462542	-0.113021	0.124103	0.476705	-0.278576	-0.249817	0.342074	-0.402008	-0.371303	-0.619493	0.433666	0.427355	-0.470625	-0.0816607
ENSG00000064763	black	-0.784897	0.672259	0.642271	0.234254	0.215054	0.19593	0.119142	-0.513618	0.0865398	0.396255	-0.300954	-0.443489	-0.446989	0.11695	0.259507	-0.0555407	0.214573
ENSG00000064932	purple	-0.547704	0.549455	0.38657	0.224832	0.020206	0.304986	0.323694	-0.723469	-0.053161	-0.106866	-0.39234	-0.251242	-0.351327	0.686126	0.168615	-0.133169	0.0647577
ENSG00000064933	turquoise	0.00639348	-0.623662	0.378011	0.128484	-0.219851	-0.302387	-0.638618	-0.299288	-0.0322105	-0.610524	0.868736	0.318797	0.232965	-0.353986	-0.495785	0.611201	0.844183
ENSG00000065135	black	-0.745067	0.394711	0.729071	0.219739	0.105655	0.144103	-0.191071	-0.617699	0.0120329	0.13164	0.0911408	-0.34357	-0.120846	-0.197516	-0.0297931	0.399273	0.563092
ENSG00000065154	turquoise	0.243964	0.294488	-0.419607	-0.384376	0.100364	-0.090186	0.237918	0.415558	0.110236	0.360376	-0.466856	-0.0587513	-0.0521931	0.248685	0.126671	-0.467229	-0.702238
ENSG00000065243	turquoise	-0.645777	0.0689329	0.866755	0.503277	-0.0929678	0.108055	-0.217233	-0.637565	-0.112394	-0.106555	0.392955	-0.199106	-0.325041	-0.190836	-0.132212	0.319866	0.853579
ENSG00000065268	greenyellow	0.523828	-0.278846	-0.429991	-0.244996	0.017823	-0.178418	-0.00258175	0.863483	0.171975	0.317301	0.0558854	0.103962	-0.0507569	-0.288857	-0.0254847	-0.376971	-0.41178
ENSG00000065413	turquoise	-0.33648	-0.198347	0.582423	0.348332	-0.207199	0.145032	-0.392509	-0.434617	-0.173662	-0.234743	0.516451	-0.00832284	-0.00585453	-0.376051	-0.335753	0.461831	0.82899
ENSG00000065491	green	-0.055715	0.441232	-0.253376	0.206016	0.134443	0.0530813	0.896614	0.0776792	0.00538482	0.275444	-0.740198	-0.234609	-0.404837	0.590564	0.596386	-0.637571	-0.66153
ENSG00000065526	turquoise	-0.0219086	0.468101	-0.142567	-0.266981	0.18872	0.317272	0.176239	0.18992	-0.172235	0.526157	-0.508423	-0.115622	-0.161007	0.0868755	0.100947	-0.386298	-0.475417
ENSG00000065548	turquoise	0.00960173	-0.511939	0.327436	-0.0725012	-0.171793	-0.248499	-0.713129	-0.298754	0.0408303	-0.565784	0.809466	0.251263	0.307615	-0.295264	-0.64268	0.631554	0.729499
ENSG00000065559	black	-0.605204	0.664391	0.503865	0.121642	0.0310715	0.264793	0.111579	-0.541909	-0.260627	0.293177	-0.343515	-0.230575	-0.303367	0.22526	0.0579794	-0.0746925	0.114055
ENSG00000065613	turquoise	-0.693673	0.176716	0.823132	0.309423	0.0617901	-0.146681	-0.291672	-0.598579	0.072542	-0.0245632	0.345813	-0.222544	-0.187723	-0.225789	-0.071346	0.435417	0.741683
ENSG00000065615	black	-0.695087	0.352586	0.68949	0.215212	0.122458	-0.0682281	-0.227781	-0.596556	0.0656132	0.109819	0.121617	-0.214476	-0.0511261	-0.206033	-0.11222	0.446541	0.564597
ENSG00000065675	black	0.829769	-0.741311	-0.503296	-0.344146	-0.146095	-0.191057	-0.394132	0.464529	-0.26827	-0.482144	0.474486	0.703147	0.310353	-0.0671364	-0.494198	-0.0444997	-0.078834
ENSG00000065802	turquoise	-0.0352931	-0.403828	0.408137	0.142948	-0.257346	-0.0602008	-0.541549	0.0608307	-0.168501	-0.0372185	0.703587	0.255959	0.00106862	-0.647796	-0.412196	0.345722	0.686526
ENSG00000065809	darkturquoise	-0.0683226	0.052938	-0.040507	-0.223013	0.0761699	0.720478	-0.212439	-0.249282	-0.177808	-0.137136	-0.0124087	-0.0579914	0.296454	-0.0557501	-0.0995328	0.299315	0.104157
ENSG00000065911	salmon	-0.135187	-0.263597	0.129565	-0.13749	0.186595	-0.145253	-0.466679	-0.0872222	0.410863	-0.181957	0.460578	-0.0041182	0.457711	-0.563968	-0.24797	0.728087	0.445394
ENSG00000065970	turquoise	0.0276481	0.504131	-0.268994	-0.0103151	0.0908347	0.244993	0.640448	0.376021	-0.167577	0.637207	-0.731453	-0.166802	-0.415811	0.280072	0.464888	-0.730439	-0.722626
ENSG00000065978	darkgreen	-0.387879	0.0477756	0.499488	0.807435	-0.167816	-0.340708	0.427342	-0.461691	-0.234242	-0.156317	0.0684715	-0.231438	-0.377907	0.273234	0.365766	-0.00630266	0.359175
ENSG00000066027	blue	-0.347679	0.718464	-0.0667965	-0.132966	0.234229	0.317654	0.371104	-0.236027	-0.107596	0.422053	-0.718311	-0.363659	0.0303631	0.242876	0.27654	-0.0822057	-0.416412
ENSG00000066084	black	-0.409472	0.395519	0.365875	-0.102819	0.286673	0.0927115	-0.088369	-0.306627	-0.108339	0.193908	-0.0848075	-0.138113	-0.104391	-0.0309596	-0.125379	0.114744	0.147952
ENSG00000066336	purple	-0.512428	0.36883	0.511601	0.435574	-0.0595944	0.047824	0.279488	-0.764552	-0.075505	-0.255387	-0.209164	-0.150747	-0.497561	0.730071	0.103405	-0.197868	0.233655
ENSG00000066422	turquoise	-0.355259	-0.336074	0.682459	0.321044	-0.179204	-0.183919	-0.55429	-0.491345	-0.0507978	-0.3859	0.761474	0.0261041	0.0917867	-0.420961	-0.398961	0.679038	0.980092
ENSG00000066557	turquoise	-0.249866	-0.415269	0.596548	0.250297	-0.20183	-0.298528	-0.5994	-0.438415	-0.0345462	-0.457618	0.786937	0.103981	0.127344	-0.368305	-0.423656	0.645843	0.930256
ENSG00000066654	lightcyan	0.213803	-0.739259	0.155367	-0.0514902	-0.160913	-0.307432	-0.706842	-0.129223	-0.0317225	-0.652352	0.911475	0.36354	0.464029	-0.429038	-0.549016	0.716191	0.698221
ENSG00000066777	turquoise	-0.556063	-0.112308	0.857616	0.443902	-0.212842	-0.144602	-0.39808	-0.54287	0.0419262	-0.195717	0.609163	-0.128909	-0.215468	-0.305135	-0.240428	0.450416	0.942949
ENSG00000066926	green	-0.392526	0.427911	0.156733	0.527493	0.00117971	0.00144116	0.826941	-0.179798	0.125202	0.252119	-0.510398	-0.417077	-0.472496	0.348277	0.69089	-0.359029	-0.219055
ENSG00000067057	black	0.76105	-0.662032	-0.483964	-0.281051	-0.0549452	-0.272038	-0.29195	0.553132	-0.091791	-0.297073	0.386629	0.659729	0.241646	-0.134976	-0.426951	-0.0992995	-0.140008
ENSG00000067064	turquoise	-0.603549	-0.0128728	0.74767	0.346782	-0.0895655	-0.0970865	-0.379997	-0.691077	0.0146678	-0.255622	0.473334	-0.138163	0.0592592	-0.310263	-0.214179	0.669773	0.889849
ENSG00000067066	blue	-0.343016	0.730451	-0.0145255	-0.0894788	0.622019	0.482005	0.453446	-0.163445	0.000484314	0.424114	-0.763947	-0.269418	-0.309815	0.387079	0.341307	-0.419549	-0.478389
ENSG00000067167	magenta	0.499309	-0.572929	-0.477303	-0.501945	0.0926676	-0.204649	-0.522856	0.0652414	0.0523795	-0.602633	0.419356	0.307872	0.880544	-0.21725	-0.351554	0.679421	0.0554566
ENSG00000067182	turquoise	-0.11855	0.600735	-0.183781	-0.306485	0.107055	0.340449	0.325005	-0.147851	0.0281063	0.219717	-0.656595	-0.140379	-0.119058	0.569828	0.120412	-0.358149	-0.54146
ENSG00000067225	purple	-0.310274	0.482488	0.0570666	0.271103	0.116509	0.0852478	0.666576	-0.294672	0.151226	0.0455463	-0.613302	-0.316842	-0.48269	0.774409	0.622495	-0.49424	-0.359192
ENSG00000067334	turquoise	-0.281902	-0.364819	0.648787	0.385982	-0.199997	-0.243115	-0.493031	-0.445758	-0.0724947	-0.406513	0.707974	0.098022	-0.0341713	-0.306297	-0.413207	0.486889	0.92295
ENSG00000067365	turquoise	-0.195524	0.573474	-0.187761	0.13383	0.210669	0.171614	0.753068	0.00848726	-0.0196922	0.427731	-0.750681	-0.338518	-0.164157	0.316448	0.612	-0.350293	-0.586507
ENSG00000067533	blue	0.586025	-0.645854	-0.399759	-0.497862	-0.0653001	-0.155074	-0.647313	0.393033	0.0228834	-0.335702	0.583351	0.400539	0.70545	-0.536089	-0.523099	0.504051	0.113998
ENSG00000067560	turquoise	-0.533388	-0.00372746	0.782376	0.445364	-0.155202	-0.205473	-0.182932	-0.476773	0.155061	-0.13764	0.411508	-0.0604712	-0.437795	-0.00954769	0.00900138	0.141422	0.6996
ENSG00000067900	turquoise	-0.551787	0.221408	0.488009	0.0612853	0.00375687	0.294197	-0.239958	-0.559833	0.180527	-0.0813009	0.138534	-0.284466	0.0789431	-0.172524	-0.0443877	0.472136	0.485212
ENSG00000067992	blue	-0.59273	0.842875	0.313647	0.0644401	0.215596	0.23299	0.417275	-0.205475	0.0698119	0.631663	-0.671689	-0.311165	-0.539177	0.279863	0.299544	-0.44714	-0.267104
ENSG00000068024	turquoise	-0.686285	0.0952314	0.851375	0.36759	-0.122992	0.00782299	-0.336275	-0.567809	0.079575	-0.0131848	0.443722	-0.204411	-0.161121	-0.384027	-0.16104	0.507438	0.862912
ENSG00000068079	darkred	0.108036	0.13416	-0.34353	-0.19991	0.855033	-0.115843	0.233619	0.140776	0.293482	0.0256487	-0.376032	0.104043	-0.0276359	0.256915	0.176825	-0.264097	-0.463757
ENSG00000068323	black	-0.736811	0.455263	0.781249	0.492157	-0.116471	0.0248491	0.152114	-0.671766	-0.128588	0.0858865	-0.0882861	-0.241056	-0.565303	0.260233	0.0609996	-0.0762096	0.469036
ENSG00000068383	blue	-0.679146	0.662085	0.502763	0.30318	-0.118218	0.29506	0.331145	-0.56448	-0.205503	0.305342	-0.412555	-0.390631	-0.362616	0.233598	0.269261	-0.0764032	0.136919
ENSG00000068394	turquoise	-0.524037	-0.060347	0.827728	0.566274	-0.160784	-0.113841	-0.215793	-0.323693	-0.0472311	0.0438163	0.494021	-0.10604	-0.407457	-0.354354	-0.168612	0.207573	0.81141
ENSG00000068697	turquoise	-0.578106	-0.0402222	0.781917	0.47569	-0.200476	-0.137561	-0.278536	-0.667164	0.0644106	-0.296538	0.456404	-0.215518	-0.144143	-0.0912933	-0.150054	0.464303	0.851484
ENSG00000068784	blue	-0.537394	0.621046	0.232783	-0.0605888	0.58665	0.0545786	0.212958	-0.453576	0.0329721	0.204137	-0.479655	-0.219805	-0.171941	0.263448	0.280863	-0.0399997	-0.105263
ENSG00000068912	magenta	0.3076	-0.320632	-0.433544	-0.581053	0.15837	-0.0281669	-0.447671	-0.0640113	0.0996696	-0.473067	0.20887	0.277488	0.869603	-0.187089	-0.282925	0.68139	-0.00376251
ENSG00000068971	green	-0.263156	0.445739	0.00561354	0.483033	0.0718508	0.0439836	0.899973	-0.246695	-0.100165	0.104797	-0.645315	-0.276841	-0.480097	0.702701	0.654224	-0.513604	-0.386312
ENSG00000069206	black	0.525293	-0.514835	-0.368859	-0.229411	-0.150281	-0.195064	-0.334586	0.309807	0.0566223	-0.308594	0.335208	0.512114	0.363286	-0.169169	-0.377284	0.147	-0.0101779
ENSG00000069399	purple	-0.381725	0.514687	0.23029	0.235843	-0.033226	0.13139	0.42666	-0.566265	-0.0785582	-0.0665984	-0.47114	-0.187281	-0.378431	0.784859	0.194954	-0.305644	-0.119448
ENSG00000069493	blue	0.619676	-0.724168	-0.26919	-0.144666	-0.133816	-0.231095	-0.449071	0.34573	-0.271399	-0.38512	0.605557	0.496719	0.388022	-0.380196	-0.556831	0.222941	0.201866
ENSG00000069702	lightyellow	0.291263	-0.502357	-0.0155356	-0.115678	0.0547413	-0.0721303	-0.391931	0.00914467	-0.198041	-0.456108	0.479887	0.816488	0.08373	-0.0903183	-0.460393	0.115643	0.316269
ENSG00000069849	turquoise	-0.329689	-0.373132	0.671688	0.36033	-0.159297	-0.273758	-0.471652	-0.345398	0.189539	-0.325028	0.767405	0.0522931	-0.0812457	-0.403449	-0.2816	0.507782	0.911398
ENSG00000069943	blue	-0.169588	0.372034	0.0789238	-0.169824	0.0542032	0.0967521	-0.108611	-0.0549899	-0.257015	0.354544	-0.211357	-0.145811	0.108062	-0.166234	0.0170977	0.0694678	-0.0967601
ENSG00000070081	turquoise	-0.259229	-0.356348	0.498204	0.149752	-0.240867	-0.130292	-0.513484	-0.541551	0.0113874	-0.552052	0.693158	0.0638463	0.218324	-0.228926	-0.351434	0.695529	0.83076
ENSG00000070190	turquoise	-0.421059	-0.18604	0.760521	0.444671	-0.203347	0.0388245	-0.424255	-0.383269	-0.0928533	-0.120197	0.618873	-0.0545582	-0.186117	-0.430739	-0.3084	0.395976	0.910778
ENSG00000070501	turquoise	-0.0633138	0.337013	-0.204252	-0.329899	0.51998	0.193351	0.0863406	0.0877009	-0.0953809	0.352532	-0.370935	-0.0371289	0.159518	-0.13005	0.0815091	0.00196867	-0.326325
ENSG00000070540	blue	-0.511985	0.734268	0.243937	0.114087	0.0697725	0.113883	0.376403	-0.227095	-0.0595214	0.554501	-0.613946	-0.297753	-0.388463	0.203098	0.339115	-0.327408	-0.21588
ENSG00000070614	blue	-0.614471	0.843949	0.271355	0.148092	0.0612106	0.324852	0.487079	-0.294052	-0.0385174	0.593141	-0.724517	-0.416015	-0.443639	0.27846	0.513486	-0.345771	-0.254368
ENSG00000070718	black	0.75796	-0.397557	-0.684473	-0.464318	-0.0388527	0.086581	-0.122647	0.754163	-0.240543	0.068202	0.0862609	0.240548	0.382698	-0.294164	-0.156795	-0.111131	-0.454394
ENSG00000070729	turquoise	-0.414654	-0.209974	0.730374	0.580658	-0.187297	-0.0720486	-0.289125	-0.453809	-0.0736295	-0.235287	0.545263	-0.0750867	-0.211661	-0.279665	-0.243314	0.349325	0.881455
ENSG00000070731	black	-0.665941	0.633561	0.563887	0.167698	-0.0206383	0.306792	0.0283787	-0.406879	-0.225085	0.496849	-0.253328	-0.349535	-0.267465	-0.113807	0.085663	0.0480606	0.234839
ENSG00000070756	turquoise	-0.333246	-0.364393	0.711509	0.486201	-0.285048	-0.224092	-0.380026	-0.47694	-0.00964836	-0.430314	0.730068	0.0332524	-0.143799	-0.211524	-0.261825	0.444967	0.931685
ENSG00000070770	black	0.832827	-0.480587	-0.777333	-0.5563	-0.112823	0.0261533	-0.17183	0.488431	-0.0418869	-0.378029	0.068317	0.410884	0.388358	0.18697	-0.218495	-0.169077	-0.469756
ENSG00000070961	turquoise	-0.551088	-0.051812	0.831207	0.417728	-0.129629	-0.17706	-0.411553	-0.537605	-0.00808786	-0.138585	0.546442	-0.197353	-0.151564	-0.318491	-0.237442	0.479756	0.888996
ENSG00000071082	salmon	-0.0693687	-0.358761	0.189125	0.0624522	-0.143375	-0.147807	-0.473023	-0.397158	-0.153849	-0.467062	0.543857	-0.00814672	0.605011	-0.395611	-0.296313	0.87475	0.613766
ENSG00000071127	salmon	-0.0821361	0.462732	-0.059653	0.209584	0.195268	0.00476192	0.660669	0.0508471	-0.0642826	0.291875	-0.642844	-0.122064	-0.6172	0.692641	0.460724	-0.793146	-0.567624
ENSG00000071246	salmon	0.110339	-0.10312	0.0538487	0.275866	-0.235845	-0.202086	0.195461	0.309355	0.190956	0.139562	0.0177787	0.0396378	-0.444063	0.0866083	0.100276	-0.453141	-0.0632079
ENSG00000071462	black	0.909011	-0.539734	-0.818678	-0.480685	-0.0104169	-0.16771	-0.114592	0.768213	-0.0192849	-0.14843	0.102286	0.466621	0.336162	-0.058736	-0.201659	-0.24726	-0.525094
ENSG00000071553	grey60	-0.198823	0.493047	0.0188512	-0.112254	0.122254	0.0997198	0.246277	0.474801	0.194203	0.880988	-0.438214	-0.267096	-0.375109	-0.254795	0.383136	-0.446018	-0.392411
ENSG00000071564	black	0.531187	-0.425529	-0.356731	-6.22763e-05	-0.0864806	-0.189896	0.123365	0.126196	-0.227335	-0.521903	0.120723	0.253453	0.0028147	0.441172	-0.0605927	-0.254189	-0.185423
ENSG00000071575	black	0.798705	-0.44808	-0.690185	-0.417877	0.0735184	0.0214307	-0.143054	0.614399	-0.364005	-0.10254	0.113455	0.347201	0.447633	-0.187572	-0.359268	-0.0506163	-0.392105
ENSG00000071859	greenyellow	0.39295	-0.00669326	-0.46218	-0.196012	-0.108141	-0.0827066	0.250354	0.823042	0.199389	0.523138	-0.244521	-0.016215	-0.100504	-0.167842	0.260378	-0.464476	-0.602169
ENSG00000071889	black	0.562006	-0.254996	-0.584964	-0.194657	-0.234742	-0.0315979	0.253129	0.176985	-0.0482095	-0.410723	-0.141672	0.268341	0.124754	0.597344	-0.00815758	-0.301071	-0.483774
ENSG00000071894	greenyellow	0.27631	0.0035072	-0.301776	-0.0905438	0.0489721	-0.150347	0.181588	0.738871	0.0944497	0.565335	-0.165727	0.0354363	-0.101517	-0.334842	0.12878	-0.344861	-0.411495
ENSG00000071909	turquoise	-0.439642	-0.0435243	0.557525	0.384194	-0.130739	0.212731	-0.20784	-0.592335	-0.118755	-0.273707	0.323037	-0.0874801	-0.0262729	-0.159499	-0.134002	0.430078	0.724852
ENSG00000071967	black	-0.551219	0.501027	0.227301	-0.0272773	0.016723	0.314538	0.0842151	-0.403458	0.251141	0.238442	-0.303461	-0.453357	0.135731	-0.0652296	0.307228	0.34474	0.0540164
ENSG00000071994	black	0.799104	-0.489959	-0.874538	-0.620834	-0.0194167	-0.0289488	-0.223413	0.416235	0.0298511	-0.398096	0.0845225	0.369588	0.781509	-0.0189064	-0.227262	0.218271	-0.456625
ENSG00000072042	turquoise	-0.379724	-0.297983	0.666878	0.587075	-0.243426	-0.300679	-0.220986	-0.493796	0.0191684	-0.380036	0.604196	-0.0997052	-0.0887815	-0.200918	-0.127149	0.481225	0.861991
ENSG00000072110	grey60	-0.463002	0.714943	0.285172	0.231219	0.0688335	0.128153	0.491346	0.144849	0.0350365	0.865545	-0.579797	-0.49624	-0.605888	-0.0195842	0.544139	-0.532128	-0.288322
ENSG00000072401	turquoise	-0.459759	-0.138002	0.708177	0.426413	-0.198289	-0.17337	-0.383889	-0.570101	-0.0338275	-0.304347	0.51985	-0.0995304	-0.0405782	-0.23874	-0.304313	0.512027	0.872177
ENSG00000072501	turquoise	0.455841	0.135535	-0.617105	-0.448782	0.196689	0.0595962	0.188532	0.556544	-0.174978	0.342861	-0.453106	0.115463	0.0818427	0.0683359	0.158535	-0.441266	-0.729942
ENSG00000072786	magenta	-0.549827	0.636597	0.499258	0.460028	0.0885024	0.135227	0.514761	-0.359556	-0.105171	0.352149	-0.46863	-0.287956	-0.789458	0.497175	0.329081	-0.564728	-0.0460182
ENSG00000072818	black	0.347215	-0.177598	-0.209488	-0.189744	-0.120675	0.213894	-0.071424	-0.0107149	-0.30205	-0.332238	0.029109	0.352271	-0.0259053	0.357224	-0.398811	-0.231574	-0.10078
ENSG00000072858	black	0.785993	-0.478762	-0.648827	-0.52052	0.060238	-0.0998608	-0.304179	0.641902	-0.172908	-0.115837	0.175865	0.54266	0.364347	-0.221171	-0.287415	-0.125248	-0.349438
ENSG00000072864	grey60	-0.160009	0.20528	0.223741	0.132182	-0.148394	0.291587	0.024386	0.213438	-0.277147	0.565294	-0.0509048	-0.166306	-0.233871	-0.423975	0.0276185	-0.145266	0.0755743
ENSG00000072952	blue	-0.352324	0.677417	0.0445857	0.114223	0.140341	0.434166	0.56458	-0.149054	0.0210538	0.445276	-0.68481	-0.413788	-0.31791	0.350435	0.355838	-0.384402	-0.394513
ENSG00000072958	magenta	-0.0893184	0.0881041	0.311862	0.251998	-0.0949951	-0.310442	0.0550625	0.281388	-0.0298649	0.411303	0.0439154	-0.00548642	-0.589189	-0.0385607	0.054687	-0.476743	0.0275994
ENSG00000073150	black	-0.65399	0.616679	0.586512	0.263008	-0.192373	0.333984	0.133592	-0.288636	-0.256487	0.596787	-0.246312	-0.380938	-0.412547	-0.105693	0.168183	-0.0840664	0.217811
ENSG00000073331	blue	-0.556075	0.774447	0.236743	-0.0185037	0.411725	0.28893	0.309096	-0.24089	0.10097	0.549909	-0.597777	-0.413686	-0.252697	0.0396995	0.234378	-0.15643	-0.193931
ENSG00000073605	black	0.583537	-0.356701	-0.480793	-0.145925	-0.0169326	-0.0852459	0.0120626	0.489508	-0.325581	-0.0341046	0.0507289	0.378743	0.163211	-0.124708	-0.20487	-0.194306	-0.278208
ENSG00000073737	blue	-0.517264	0.622332	0.216757	-0.0690922	0.504334	0.127349	0.148136	-0.284266	-0.0286501	0.416655	-0.456019	-0.255673	-0.135388	0.0275445	0.219251	-0.0185722	-0.111935
ENSG00000073756	black	-0.507985	0.35181	0.349605	-0.0329206	0.0989743	0.293163	-0.219593	-0.428805	-0.0915283	0.191207	-0.0139639	-0.341737	0.325011	-0.350775	-0.0299144	0.605348	0.325866
ENSG00000073792	green	-0.408599	0.514337	0.214448	0.629345	0.0782247	-0.0580152	0.910524	-0.195267	-0.00987378	0.303711	-0.601439	-0.378817	-0.644811	0.508347	0.748731	-0.553553	-0.276914
ENSG00000073910	turquoise	-0.650972	0.0936033	0.892305	0.568605	-0.182531	-0.120769	-0.218198	-0.580598	-0.0987245	-0.0187843	0.373603	-0.21785	-0.321436	-0.225113	-0.137285	0.307632	0.837652
ENSG00000073921	black	-0.87434	0.630147	0.831337	0.51592	0.107923	0.12101	0.186892	-0.563336	0.00664235	0.401806	-0.173899	-0.483831	-0.525909	-0.00807482	0.188602	0.011865	0.413654
ENSG00000074201	magenta	0.689276	-0.666275	-0.679609	-0.54591	0.121288	-0.201622	-0.457615	0.353489	0.227627	-0.501888	0.374786	0.345426	0.872042	-0.328974	-0.347256	0.518936	-0.110161
ENSG00000074266	turquoise	-0.127517	-0.516974	0.507962	0.212543	-0.158917	-0.284066	-0.621777	-0.351025	-0.0522953	-0.505013	0.846868	0.202852	0.154152	-0.39683	-0.481995	0.617396	0.897915
ENSG00000074696	black	0.819963	-0.468518	-0.661258	-0.536279	0.0108174	-0.0393224	-0.216909	0.608878	-0.0765565	-0.228186	0.130494	0.437801	0.2	0.0771702	-0.307938	-0.315757	-0.441178
ENSG00000074706	turquoise	-0.363986	0.00859029	0.632392	0.385236	-0.100185	0.23459	-0.187532	-0.285483	-0.304586	0.0640424	0.350117	-0.119159	-0.30152	-0.269722	-0.18304	0.128487	0.605037
ENSG00000074800	black	0.404457	-0.0142712	-0.471178	-0.184016	0.0776163	-0.185354	0.340871	0.424759	0.249709	0.00718064	-0.324585	0.126449	-0.248738	0.529826	0.256623	-0.645438	-0.6548
ENSG00000074842	black	0.579335	-0.289725	-0.737548	-0.583543	-0.0181501	0.00637329	-0.204061	0.518716	0.293962	-0.0710025	-0.038613	0.196941	0.56853	-0.13861	-0.11408	0.0998092	-0.465726
ENSG00000074935	turquoise	-0.0883743	-0.53838	0.484594	0.18715	-0.238995	-0.23612	-0.638493	-0.307876	-0.144413	-0.477831	0.864827	0.193178	0.199724	-0.46144	-0.519359	0.643334	0.900121
ENSG00000074966	lightyellow	0.530943	-0.480722	-0.344888	-0.215137	0.0371064	-0.0893099	-0.186165	0.340473	-0.383397	-0.216622	0.305815	0.613719	0.270941	-0.228372	-0.333133	0.0526203	-0.0319852
ENSG00000075089	salmon	0.237847	-0.568003	-0.0896137	-0.423662	-0.0368492	-0.0828401	-0.785226	-0.0545035	0.0228773	-0.485345	0.702671	0.305392	0.806562	-0.599563	-0.55423	0.891841	0.490416
ENSG00000075151	blue	-0.514008	0.795705	0.173888	-0.00832669	0.358174	0.526893	0.401602	-0.0725699	0.0789375	0.698828	-0.684744	-0.399598	-0.385068	0.0638757	0.37895	-0.339532	-0.330186
ENSG00000075188	black	0.75075	-0.469093	-0.746201	-0.710972	0.0514408	-0.0870332	-0.412769	0.72856	0.145841	-0.048927	0.186362	0.330193	0.591355	-0.362544	-0.327246	0.0977734	-0.407559
ENSG00000075223	turquoise	-0.538958	-0.0327719	0.717868	0.349342	-0.0831575	-0.174978	-0.344751	-0.596859	0.0870224	-0.251421	0.465693	-0.125892	-0.0290008	-0.181265	-0.156151	0.547784	0.805858
ENSG00000075234	lightyellow	-0.0626888	-0.173375	0.224409	0.199334	0.03498	-0.159859	-0.0717125	-0.269439	-0.25376	-0.31789	0.221535	0.675201	-0.183504	0.158772	-0.278933	-0.00942248	0.317041
ENSG00000075239	black	0.747957	-0.635002	-0.532253	-0.512757	0.0121044	-0.213912	-0.464191	0.621996	0.062892	-0.244823	0.427149	0.448173	0.387689	-0.260997	-0.492526	0.0407434	-0.16644
ENSG00000075336	black	0.789701	-0.738837	-0.559815	-0.585431	-0.134402	-0.203249	-0.651379	0.60787	0.0357602	-0.303921	0.565715	0.455663	0.643205	-0.502514	-0.529199	0.295346	-0.0390144
ENSG00000075399	lightcyan	-0.243138	0.465894	-0.0347716	-0.179487	0.161002	0.208481	0.21644	-0.24959	0.116775	0.0991788	-0.454677	-0.00949221	-0.0982683	0.368982	0.101362	-0.150991	-0.255631
ENSG00000075618	black	-0.710354	0.549045	0.73396	0.597012	-0.221984	-0.0422202	0.30501	-0.368776	0.00487858	0.42806	-0.223953	-0.466021	-0.694341	0.164206	0.320521	-0.272731	0.270504
ENSG00000075624	blue	-0.359775	0.558739	0.160429	0.144472	0.221017	-0.0699267	0.471652	-0.214558	0.218526	0.226181	-0.553041	-0.208091	-0.536722	0.609633	0.437298	-0.508844	-0.321355
ENSG00000075914	black	0.877788	-0.679697	-0.680742	-0.445126	-0.0644059	-0.256292	-0.301671	0.66956	0.0604292	-0.309049	0.332357	0.493242	0.367245	-0.127348	-0.394105	-0.0980838	-0.293878
ENSG00000076003	greenyellow	0.616131	-0.233184	-0.58699	-0.479632	0.180031	-0.0849962	-0.0504735	0.709597	-0.121717	0.146186	-0.0476421	0.313025	0.121951	-0.0947842	-0.0675117	-0.319337	-0.536296
ENSG00000076043	turquoise	0.49974	-0.289024	-0.579687	-0.14181	-0.0715267	-0.0887291	0.318713	0.302762	-0.0843317	-0.239842	-0.0963515	0.14609	0.273948	0.172378	0.0851003	-0.0914634	-0.432373
ENSG00000076053	turquoise	-0.378077	-0.272264	0.633976	0.227345	-0.101178	-0.174467	-0.570563	-0.523476	-0.00968123	-0.378425	0.702567	-0.0084812	0.178126	-0.414026	-0.335094	0.730365	0.913849
ENSG00000076513	black	-0.68906	0.673733	0.59144	0.249082	0.23447	0.12797	0.259687	-0.426053	-0.129888	0.4269	-0.35925	-0.278629	-0.554823	0.193344	0.240309	-0.223546	0.113699
ENSG00000076555	greenyellow	0.518578	-0.206986	-0.409665	-0.210681	-0.144639	-0.0244573	-0.0210789	0.689762	-0.275887	0.311601	-0.0158148	0.247213	0.0281989	-0.261912	-0.068315	-0.330782	-0.347226
ENSG00000076641	green	0.220736	-0.315732	-0.0902478	-0.456257	-0.126383	0.116724	-0.631378	0.0272263	-0.122787	-0.23871	0.4572	0.265493	0.531491	-0.448245	-0.562955	0.50566	0.261033
ENSG00000076662	grey60	-0.23294	0.746378	-0.0224647	-0.0380408	-0.0456905	0.356804	0.525603	0.024963	-0.18835	0.615743	-0.767295	-0.301892	-0.455498	0.453501	0.330902	-0.634055	-0.571734
ENSG00000076685	black	-0.814569	0.358781	0.854362	0.371827	0.000582153	0.192537	-0.18545	-0.596324	-0.00615935	0.222687	0.175348	-0.381495	-0.219828	-0.345238	-0.0403873	0.407841	0.714762
ENSG00000076770	black	-0.675688	0.354538	0.752391	0.829603	-0.194968	-0.0282772	0.471886	-0.514859	-0.111328	0.132688	-0.0784102	-0.368479	-0.664163	0.261644	0.4073	-0.16032	0.384841
ENSG00000076864	green	-0.228857	0.334401	-0.00590756	0.375187	0.0598861	-0.0335828	0.730343	0.0536304	0.140796	0.310691	-0.477706	-0.304214	-0.367787	0.246286	0.630659	-0.367809	-0.332212
ENSG00000076924	purple	0.314602	-0.0957313	-0.303311	-0.159066	-0.0312878	-0.0765582	0.135783	-0.163871	-0.125338	-0.504732	-0.163198	0.240454	-0.0467839	0.775392	-0.0702729	-0.313803	-0.305882
ENSG00000076944	purple	-0.14621	0.342725	-0.0308144	0.232844	0.0448426	0.125947	0.595135	-0.41817	-0.0600643	-0.226064	-0.515864	-0.0839778	-0.37777	0.968802	0.327191	-0.455424	-0.331244
ENSG00000077097	turquoise	0.497936	-0.0170321	-0.514135	-0.342687	0.178249	-0.115568	0.183856	0.557772	-0.0202556	0.158996	-0.297591	0.151019	-0.130221	0.258871	0.115818	-0.589426	-0.660051
ENSG00000077147	turquoise	-0.606136	-0.0307441	0.826292	0.435597	-0.183499	-0.0261575	-0.34805	-0.626491	0.00408045	-0.200617	0.504356	-0.135345	-0.13949	-0.259954	-0.198467	0.50972	0.907078
ENSG00000077232	lightcyan	0.205638	-0.677463	0.110367	-0.152926	-0.160128	-0.337937	-0.713528	-0.060009	0.211963	-0.578943	0.856625	0.244344	0.477387	-0.415367	-0.459961	0.691583	0.598217
ENSG00000077238	blue	-0.4541	0.537079	0.332326	0.117605	-0.0706167	0.60124	0.192586	-0.262032	-0.0662857	0.351415	-0.321185	-0.37696	-0.352993	0.121612	0.0193102	-0.179979	0.0345971
ENSG00000077312	black	0.77312	-0.468081	-0.703662	-0.263894	-0.033982	-0.0985501	0.0628778	0.536836	0.0717892	-0.296087	0.00932943	0.370651	0.129994	0.291085	-0.0803137	-0.362567	-0.491708
ENSG00000077348	black	0.804768	-0.507161	-0.750239	-0.250613	-0.131314	-0.193285	0.07299	0.603298	0.0868661	-0.25959	0.0531348	0.274237	0.262147	0.184821	-0.0583689	-0.249285	-0.514689
ENSG00000077380	turquoise	0.461338	-0.114345	-0.58419	-0.450559	0.244541	-0.249834	0.0413106	0.522594	0.528817	0.0229022	-0.198743	0.0289548	0.142882	0.115166	0.104854	-0.285253	-0.600972
[truncated: 3,980 more rows]

## Sheet: Table S5_for_Fig3B_3D_3F
Modules in the WGCNA result of GSE123342.
[truncated: 4,626 more rows]

## Sheet: Table S6_for_Fig4A
The GO result of DEGs in GSE16561.
[truncated: 241 more rows]

## Sheet: Table S7_for_Fig4B
The GO result of DEGs in GSE123342.
[truncated: 270 more rows]

## Sheet: Table S8_for_Fig4C
The GO result of hub genes in the key modules of GSE16561.
[truncated: 466 more rows]

[truncated: 8 more sheets: Table S9_for_Fig4D, Table S10_for_Fig5, Table S11_for_Fig6, Table S12_for_Fig6C_6E, Table S13_for_Fig6D, Table S14_for_Fig7, Table S15_for_Fig8, Table S16_for_Fig8E_8F]
